# Supplementary material for: Genome‐ and epigenome‐wide studies of plasma protein biomarkers for Alzheimer's disease implicate TBCA and TREM2 in disease risk
Source: Alzheimers Dement (Amst). 2022 Apr 20;14(1):e12280. doi: 10.1002/dad2.12280 (PMC9019629; doi:10.1002/dad2.12280)
Supplement: Supplementary file 4 — SUPPORTING INFORMATION [file DAD2-14-e12280-s002.xlsx]

## Sheet: Legend
Supplementary Tables. Legend is provided below to navigate to respective tables of interest (Tables S1-S22)
	Table	Description
	Table S1	Covariate associations with protein levels
	Table S2	SOMAmers from literature
	Table S3	Description of studies
	Table S4	Replication of SOMAmers across studies
	Table S5	Mapping of SOMAmers to Generation Scotland dataset
	Table S6	SOMAmer details
	Table S7	BayesR+ GWAS
	Table S8	pQTL look-up analysis
	Table S9	GWAS Catalog query (pQTLs)
	Table S10	SNP-based heritabilities of protein levels
	Table S11	eQTL colocalisation
	Table S12	eQTL Mendelian Randomisation
	Table S13	BayesR+ EWAS
	Table S14	EWAS sensitivity analysis
	Table S15	Methylation-based heritabilities of protein levels
	Table S16	Combined heritability estimates (SNP + methylation)
	Table S17	mQTL analysis in Generation Scotland
	Table S18	mQTL look-up summary
	Table S19	mQTL colocalisation
	Table S20	mQTL Mendelian Randomisation
	Table S21	Alzheimer's Disease studies for pQTL Mendelian Randomisation analysis
	Table S22	pQTL Alzheimer's Disease colocalisation analysis

## Sheet: Table S1 - Covariate assoc.
Table S1. The association between log-transformed SOMAmer levels (RFUs) and biological or technical covariates using univariate linear regression models or ANOVA model (only for lag time between storage and sample processing, factor of 4 levels). Significant associations are emboldened
		Univariate Regression Model
		Age			Genetic PC1			Genetic PC2			Genetic PC3			Genetic PC4			Genetic PC5			Genetic PC6			Genetic PC7			Genetic PC8			Genetic PC9			Genetic PC10			Genetic PC11			Genetic PC12			Genetic PC13			Genetic PC14			Genetic PC15
	Uniprot	Beta	Std Error	P value	Beta	Std Error	P value	Beta	Std Error	P value	Beta	Std Error	P value	Beta	Std Error	P value	Beta	Std Error	P value	Beta	Std Error	P value	Beta	Std Error	P value	Beta	Std Error	P value	Beta	Std Error	P value	Beta	Std Error	P value	Beta	Std Error	P value	Beta	Std Error	P value	Beta	Std Error	P value	Beta	Std Error	P value	Beta	Std Error	P value
	B0FP48	0.0009	0.0012	0.47	-0.33	1.7	0.85	5.5	1.7	0.0011	0.75	1.7	0.65	-1.1	1.8	0.55	-0.99	1.7	0.56	0.76	1.7	0.66	1.3	2.1	0.52	1	1.8	0.55	1.5	1.8	0.42	0.89	2.5	0.72	-1.7	1.6	0.31	-0.35	2.5	0.89	0.91	1	0.38	0.014	2.2	0.99	2	1.1	0.078
	O00220	-0.0031	0.0011	0.0076	1.4	1.6	0.36	-0.057	1.6	0.97	-4.2	1.5	0.0061	2.7	1.6	0.1	-3.1	1.6	0.047	1.6	1.6	0.33	2	1.9	0.31	0.41	1.6	0.8	-4.1	1.7	0.015	7.2	2.3	0.0018	0.13	1.5	0.93	2.9	2.3	0.2	-1.8	0.95	0.067	1.8	2	0.38	-0.53	1	0.61
	O00299	-0.00014	0.00093	0.88	0.38	1.3	0.76	0.67	1.3	0.6	-2.5	1.2	0.042	0.87	1.3	0.51	-2.9	1.3	0.021	-0.029	1.3	0.98	-1	1.5	0.52	-0.31	1.3	0.82	-3.4	1.4	0.013	5.2	1.9	0.0058	2.1	1.2	0.09	2.8	1.9	0.14	-2.6	0.77	0.00095	0.59	1.6	0.72	0.79	0.84	0.35
	O00300	0.0087	0.00081	1.6e-25	0.83	1.2	0.48	0.45	1.2	0.7	-1.6	1.1	0.17	-0.93	1.2	0.44	-1.3	1.2	0.26	-2.2	1.2	0.064	1.3	1.4	0.36	-0.54	1.2	0.66	-1.2	1.3	0.33	-0.49	1.7	0.78	0.00079	1.1	1	-1.2	1.7	0.5	-0.12	0.71	0.87	-0.41	1.5	0.78	-0.44	0.78	0.57
	O00443	0.00047	0.0008	0.56	-0.79	1.1	0.48	2	1.1	0.066	0.022	1.1	0.98	-0.25	1.1	0.82	-0.81	1.1	0.46	0.88	1.1	0.43	-0.41	1.3	0.76	0.23	1.1	0.84	-0.085	1.2	0.94	3.6	1.6	0.027	0.32	1	0.76	2.8	1.6	0.078	-1.8	0.66	0.0056	0.52	1.4	0.71	1.8	0.73	0.015
	O00548	0.0026	0.00092	0.0056	-1.6	1.3	0.2	-0.32	1.3	0.8	0.23	1.2	0.85	0.4	1.3	0.76	0.41	1.2	0.74	-1.5	1.3	0.26	-2	1.5	0.19	1.4	1.3	0.3	-0.28	1.3	0.83	3.8	1.9	0.041	0.93	1.2	0.44	4.2	1.8	0.024	-1.3	0.77	0.092	-0.41	1.6	0.8	0.44	0.84	0.6
	O00764	0.0015	0.00081	0.057	2.6	1.1	0.018	0.13	1.1	0.9	0.37	1.1	0.74	-1.1	1.1	0.33	-2.7	1.1	0.015	-0.92	1.1	0.42	1.7	1.4	0.22	0.64	1.2	0.58	-1.8	1.2	0.14	0.8	1.6	0.63	0.92	1.1	0.38	1.5	1.6	0.36	-0.57	0.68	0.4	0.4	1.4	0.78	-0.12	0.74	0.87
	O14777	0.0013	0.00077	0.084	-0.18	1.1	0.87	1	1.1	0.34	-0.92	1	0.38	-0.11	1.1	0.92	-1.8	1	0.092	1	1.1	0.35	0.066	1.3	0.96	-0.69	1.1	0.53	-2.9	1.1	0.0093	5.2	1.6	0.00078	0.73	1	0.47	3.2	1.5	0.041	-2.2	0.64	0.00054	0.68	1.4	0.62	1.4	0.7	0.046
	O14793	0.0004	0.00071	0.57	0.63	0.97	0.51	0.8	0.96	0.41	-1.1	0.95	0.25	0.08	1	0.94	-0.9	0.95	0.35	1.3	0.98	0.17	-1.3	1.2	0.29	-0.68	1	0.5	-2.1	1	0.042	2.3	1.4	0.12	0.49	0.92	0.59	3.1	1.4	0.027	-1.1	0.59	0.069	1.7	1.2	0.18	0.54	0.64	0.4
	O14867	0.00015	0.001	0.88	-0.43	1.4	0.76	3.4	1.4	0.016	-0.27	1.4	0.85	0.94	1.5	0.52	-2.8	1.4	0.05	0.83	1.5	0.57	-1.1	1.7	0.54	0.13	1.5	0.93	-1.5	1.5	0.32	5.7	2.1	0.0066	0.38	1.4	0.78	3.8	2.1	0.066	-2.6	0.86	0.0023	0.58	1.8	0.75	1.6	0.94	0.099
	O14965	-0.00089	0.0012	0.44	-0.58	1.6	0.72	1.8	1.6	0.26	-1.1	1.6	0.47	1.2	1.6	0.46	-2.3	1.6	0.14	-0.8	1.6	0.62	0.56	1.9	0.77	-1.1	1.7	0.5	-2.3	1.7	0.17	7	2.3	0.0031	-0.054	1.5	0.97	2.6	2.3	0.26	-1.9	0.96	0.05	-1.9	2	0.36	0.34	1.1	0.75
	O15123	0.0045	0.001	7.2e-06	1.5	1.4	0.27	-0.63	1.4	0.64	0.93	1.4	0.49	1.9	1.4	0.18	-0.49	1.4	0.72	-1	1.4	0.47	2.1	1.7	0.22	2.4	1.4	0.096	-2.9	1.5	0.051	2.3	2	0.26	1.1	1.3	0.39	0.13	2	0.95	0.044	0.84	0.96	-2.3	1.8	0.2	-1.2	0.91	0.19
	O15232	0.00071	0.00085	0.4	-1.6	1.2	0.18	0.56	1.2	0.63	1.3	1.1	0.26	0.76	1.2	0.53	1.6	1.1	0.18	-0.72	1.2	0.55	0.25	1.4	0.86	-0.3	1.2	0.8	-0.82	1.2	0.51	1.8	1.7	0.3	0.054	1.1	0.96	0.1	1.7	0.95	-0.31	0.71	0.67	-1.9	1.5	0.2	0.81	0.77	0.3
	O15264	0.0011	0.001	0.29	-0.12	1.4	0.93	0.76	1.4	0.59	-0.27	1.4	0.85	-1.1	1.5	0.44	-1.6	1.4	0.26	-0.32	1.5	0.83	-0.42	1.7	0.81	-1.7	1.5	0.27	-2.4	1.5	0.12	5.4	2.1	0.0098	0.62	1.4	0.65	0.64	2.1	0.76	-1.4	0.87	0.1	-0.37	1.8	0.84	0.25	0.95	0.79
	O15335	-0.0003	0.0011	0.79	0.58	1.5	0.7	-0.99	1.5	0.51	1.7	1.5	0.25	-1.6	1.6	0.32	1.9	1.5	0.21	-0.26	1.6	0.87	-0.55	1.9	0.77	1.5	1.6	0.35	-2.3	1.6	0.17	3.3	2.3	0.14	0.58	1.5	0.69	-0.36	2.2	0.87	-0.56	0.93	0.55	0.016	2	0.99	0.62	1	0.54
	O15392	-0.00073	0.00089	0.41	-0.58	1.2	0.63	2.1	1.2	0.078	-0.6	1.2	0.62	0.37	1.3	0.77	-0.43	1.2	0.72	-0.016	1.2	0.99	1.3	1.5	0.38	-0.083	1.3	0.95	-1.4	1.3	0.27	4.6	1.8	0.011	-0.098	1.2	0.93	4.1	1.8	0.021	-2	0.74	0.0064	1.7	1.6	0.27	0.93	0.81	0.25
	O15400	0.0029	0.0014	0.039	2	1.9	0.28	2.9	1.9	0.13	-2.8	1.9	0.12	-1.1	1.9	0.57	-5.3	1.9	0.0042	2.3	1.9	0.23	-1.1	2.3	0.64	-0.89	2	0.65	-5.5	2	0.0059	7.4	2.8	0.0082	2.3	1.8	0.19	3.8	2.8	0.17	-3.7	1.1	0.0014	0.55	2.4	0.82	2.1	1.2	0.094
	O43252	-0.003	0.0014	0.029	1.8	1.9	0.36	1.6	1.9	0.39	-2.4	1.9	0.2	0.8	2	0.68	-4.2	1.9	0.027	0.35	1.9	0.86	-1.4	2.3	0.53	-1.4	2	0.49	-3	2	0.15	4.8	2.8	0.087	3.4	1.8	0.064	2.9	2.8	0.29	-3.3	1.2	0.0039	0.073	2.4	0.98	0.79	1.3	0.53
	O43692	-0.00094	0.00096	0.33	0.17	1.3	0.9	1.7	1.3	0.2	-0.36	1.3	0.78	-0.24	1.4	0.86	-1.4	1.3	0.29	0.81	1.3	0.55	2.3	1.6	0.15	-0.13	1.4	0.93	-2.5	1.4	0.082	3.6	2	0.067	-0.21	1.3	0.87	1.1	1.9	0.57	-0.61	0.8	0.45	-0.82	1.7	0.63	0.77	0.87	0.38
	O43752	0.0016	0.00097	0.092	-0.57	1.3	0.67	1.9	1.3	0.14	-1.7	1.3	0.2	-1.3	1.4	0.34	-2.5	1.3	0.059	1.5	1.4	0.27	-1.5	1.6	0.35	-0.043	1.4	0.98	-3.4	1.4	0.015	5.5	2	0.0046	1.1	1.3	0.37	3.4	1.9	0.084	-2.4	0.8	0.0027	1.1	1.7	0.52	1.6	0.88	0.065
	O60506	0.00018	0.0012	0.88	-0.23	1.6	0.88	3.4	1.6	0.029	-0.36	1.5	0.82	-0.87	1.6	0.59	-0.92	1.6	0.56	1.3	1.6	0.42	1.9	1.9	0.32	-0.22	1.6	0.89	-3.4	1.7	0.042	6.6	2.3	0.0049	0.73	1.5	0.63	3.6	2.3	0.12	-2.4	0.95	0.01	0.33	2	0.87	1.6	1	0.12
	O60676	0.0039	0.00095	5.1e-05	-0.71	1.3	0.59	1.3	1.3	0.33	0.56	1.3	0.66	0.27	1.4	0.84	0.13	1.3	0.92	0.49	1.3	0.72	1.5	1.6	0.33	-0.33	1.4	0.81	-1	1.4	0.47	2.8	1.9	0.16	-0.86	1.2	0.49	1.8	1.9	0.36	-0.35	0.8	0.66	-0.32	1.7	0.85	0.56	0.87	0.52
	O60869	-9.8e-05	0.00095	0.92	-0.37	1.3	0.78	1.7	1.3	0.2	-0.75	1.3	0.56	0.67	1.3	0.62	-2.3	1.3	0.071	-0.32	1.3	0.81	0.19	1.6	0.91	0.18	1.4	0.89	-3.4	1.4	0.013	6	1.9	0.0017	0.42	1.2	0.73	3.9	1.9	0.043	-2.4	0.79	0.0021	1.2	1.7	0.48	1.3	0.86	0.12
	O60938	0.003	0.0007	2.7e-05	0.48	0.97	0.62	-1	0.96	0.3	-1.4	0.95	0.14	-0.013	1	0.99	-1.6	0.96	0.09	0.16	0.99	0.87	0.00091	1.2	1	0.68	1	0.5	-1.3	1	0.22	1.7	1.4	0.23	0.12	0.92	0.89	1.5	1.4	0.3	-0.5	0.59	0.4	0.87	1.2	0.49	-0.02	0.64	0.98
	O75347	0.0049	0.0013	0.00026	1.6	1.8	0.4	0.88	1.8	0.63	0.47	1.8	0.8	2	1.9	0.3	0.021	1.8	0.99	-0.43	1.9	0.82	-0.61	2.2	0.79	2.7	1.9	0.17	-3.6	2	0.065	9.3	2.7	0.00066	1.9	1.8	0.29	-0.14	2.7	0.96	-1.5	1.1	0.18	-0.04	2.4	0.99	0.5	1.2	0.68
	O75475	0.0022	0.0011	0.046	1.1	1.5	0.45	1.9	1.5	0.21	-1.3	1.5	0.37	0.6	1.5	0.7	-2	1.5	0.17	-0.36	1.5	0.81	-2.4	1.8	0.19	-0.18	1.6	0.91	-3.7	1.6	0.02	5.5	2.2	0.012	0.9	1.4	0.52	3.7	2.2	0.093	-2.1	0.9	0.02	2	1.9	0.29	0.23	0.99	0.81
	O75914	-2.2e-05	0.0012	0.99	-1.1	1.6	0.5	2.7	1.6	0.089	0.46	1.6	0.77	-0.17	1.7	0.92	-1.4	1.6	0.38	1.7	1.6	0.31	1.1	2	0.57	-1.3	1.7	0.44	-1	1.7	0.54	4.7	2.4	0.045	-1.6	1.5	0.28	4	2.4	0.091	-2.2	0.97	0.026	0.37	2.1	0.86	1.4	1.1	0.19
	O94907	0.00027	0.0014	0.85	1.3	1.9	0.5	1.2	1.9	0.52	-1.5	1.9	0.42	1.9	2	0.34	-3.5	1.9	0.069	1.9	2	0.34	-2.5	2.4	0.29	-1.5	2	0.46	-5.4	2.1	0.0097	8.3	2.9	0.0036	2	1.8	0.28	5.1	2.8	0.071	-3.8	1.2	0.0011	0.92	2.5	0.71	1.3	1.3	0.31
	O94929	0.003	0.0019	0.12	1.7	2.6	0.52	0.88	2.6	0.74	-0.98	2.6	0.7	-2.6	2.7	0.34	-4.3	2.6	0.1	2.7	2.7	0.32	-5.1	3.2	0.11	-3.3	2.7	0.23	-4.7	2.8	0.094	4.1	3.9	0.29	3.2	2.5	0.2	4	3.9	0.3	-2.1	1.6	0.19	-0.36	3.4	0.92	2.9	1.7	0.092
	O95166	0.0035	0.0009	0.0001	0.89	1.2	0.47	1	1.2	0.4	-0.22	1.2	0.86	0.9	1.3	0.48	-2.4	1.2	0.055	0.64	1.3	0.61	-1.6	1.5	0.29	-0.26	1.3	0.84	-3	1.3	0.023	4.9	1.8	0.0073	0.61	1.2	0.61	2.8	1.8	0.12	-1.9	0.75	0.011	0.095	1.6	0.95	0.39	0.82	0.63
	O95219	-0.0017	0.0014	0.24	1	2	0.6	1.5	1.9	0.44	-2	1.9	0.3	2.3	2	0.26	-3.3	1.9	0.088	-0.14	2	0.94	-1.4	2.4	0.55	0.57	2	0.78	-5.8	2.1	0.0058	7.9	2.9	0.0066	2.7	1.9	0.14	5.2	2.9	0.071	-4	1.2	0.00069	0.71	2.5	0.78	1.1	1.3	0.39
	O95390	-0.00057	0.002	0.78	-1	2.8	0.72	0.027	2.7	0.99	2.5	2.7	0.36	5.9	2.8	0.038	-4.7	2.7	0.084	-0.2	2.8	0.94	0.19	3.3	0.95	2.1	2.9	0.47	6.1	2.9	0.037	0.97	4.1	0.81	1.2	2.6	0.64	1.8	4	0.66	-1.2	1.7	0.49	-1.8	3.5	0.61	-0.15	1.8	0.93
	O95390_O14793	-1.9e-05	0.00075	0.98	1.2	1	0.25	-0.5	1	0.63	1.6	1	0.11	-3.2	1.1	0.0028	-0.19	1	0.85	1.1	1	0.28	-1.3	1.3	0.3	-0.41	1.1	0.7	-3.1	1.1	0.0054	2.5	1.5	0.1	-0.6	0.98	0.54	0.12	1.5	0.94	0.053	0.63	0.93	0.77	1.3	0.56	0.67	0.68	0.33
	O95998	0.0041	0.00086	1.8e-06	-2.1	1.2	0.073	-0.67	1.2	0.57	1.7	1.2	0.15	1.1	1.2	0.35	-0.3	1.2	0.8	-0.086	1.2	0.94	0.21	1.4	0.88	0.39	1.2	0.75	-1.5	1.3	0.25	2.3	1.8	0.2	-1.6	1.1	0.17	2.8	1.7	0.11	-0.58	0.72	0.42	1.2	1.5	0.43	0.77	0.79	0.33
	O96017	0.0012	0.00067	0.073	0.73	0.92	0.43	0.56	0.91	0.54	-0.46	0.9	0.61	0.013	0.94	0.99	-1.6	0.9	0.069	-0.43	0.93	0.65	0.32	1.1	0.77	0.3	0.96	0.75	-1.5	0.98	0.12	3.4	1.4	0.013	0.17	0.87	0.85	1.7	1.3	0.21	-0.81	0.56	0.15	0.0035	1.2	1	-0.09	0.61	0.88
	P00374	0.0024	0.00087	0.006	1.8	1.2	0.14	1.1	1.2	0.37	-0.74	1.2	0.53	1	1.2	0.4	-2.5	1.2	0.034	0.14	1.2	0.91	1.8	1.4	0.21	-0.02	1.2	0.99	0.19	1.3	0.88	0.76	1.8	0.67	-0.8	1.1	0.48	0.63	1.7	0.72	-0.28	0.72	0.69	0.67	1.5	0.66	0.52	0.79	0.51
	P00558	-0.0015	0.0012	0.22	0.076	1.7	0.96	1.1	1.7	0.49	-1.8	1.6	0.28	2.3	1.7	0.19	-3.2	1.7	0.056	1.8	1.7	0.29	-2.4	2	0.23	-1.5	1.7	0.39	-2.8	1.8	0.12	4.9	2.5	0.048	2.9	1.6	0.072	3.2	2.5	0.19	-2.6	1	0.011	-1.4	2.2	0.5	1.4	1.1	0.22
	P00740	0.0019	0.0007	0.0061	0.98	0.97	0.31	1.1	0.96	0.27	-1	0.95	0.28	0.4	1	0.69	-0.93	0.96	0.33	0.3	0.99	0.76	0.69	1.2	0.56	-1.7	1	0.087	-1.3	1	0.21	-0.061	1.4	0.97	-1.5	0.92	0.1	-0.037	1.4	0.98	0.35	0.59	0.55	0.29	1.2	0.81	-0.58	0.64	0.37
	P00740_1	0.0019	0.00073	0.0099	1	1	0.3	1.2	0.99	0.23	-0.98	0.98	0.32	0.34	1	0.74	-0.88	0.99	0.37	0.21	1	0.83	0.82	1.2	0.5	-1.9	1	0.075	-1.3	1.1	0.23	0.034	1.5	0.98	-1.6	0.95	0.097	0.06	1.5	0.97	0.34	0.61	0.57	0.33	1.3	0.8	-0.61	0.66	0.36
	P00742	-0.0016	0.00082	0.054	0.48	1.1	0.67	1.3	1.1	0.25	-0.69	1.1	0.53	0.078	1.2	0.95	-0.93	1.1	0.4	-0.21	1.2	0.86	0.18	1.4	0.9	-2	1.2	0.085	-1.8	1.2	0.14	0.61	1.7	0.72	-1.9	1.1	0.069	0.17	1.7	0.92	0.4	0.69	0.56	-0.042	1.5	0.98	0.6	0.75	0.42
	P00747	-0.00038	0.0007	0.59	1.1	0.96	0.27	0.99	0.96	0.3	-0.66	0.95	0.49	-0.78	0.99	0.43	-0.75	0.95	0.43	-0.43	0.98	0.66	1.5	1.2	0.19	-1.8	1	0.067	-1.1	1	0.3	-0.13	1.4	0.93	-0.81	0.92	0.37	-1	1.4	0.48	0.12	0.59	0.84	-0.019	1.2	0.99	-0.18	0.64	0.77
	P00747_1	0.0012	0.00092	0.21	0.16	1.3	0.9	1.7	1.3	0.17	0.48	1.2	0.7	-0.011	1.3	0.99	-1.1	1.2	0.39	-0.26	1.3	0.84	-0.76	1.5	0.62	0.4	1.3	0.76	-2.7	1.3	0.049	6.1	1.9	0.00097	0.093	1.2	0.94	4.7	1.8	0.01	-2.1	0.76	0.0073	0.062	1.6	0.97	1.2	0.83	0.16
	P00747_2	-0.00025	0.00073	0.73	1.8	1	0.079	0.27	1	0.78	-0.94	0.98	0.34	-1.1	1	0.29	0.1	0.99	0.92	0.66	1	0.52	1.2	1.2	0.31	-2.4	1	0.02	-0.78	1.1	0.47	1.1	1.5	0.46	-0.99	0.95	0.3	0.59	1.5	0.69	-0.25	0.61	0.69	1.3	1.3	0.32	0.72	0.66	0.28
	P01011	-0.00016	0.00042	0.71	0.92	0.58	0.11	0.017	0.58	0.98	-0.19	0.57	0.74	-0.074	0.6	0.9	-0.52	0.57	0.36	0.78	0.59	0.19	1	0.7	0.15	-0.46	0.6	0.45	-0.7	0.62	0.26	0.52	0.86	0.54	-0.31	0.55	0.57	0.65	0.85	0.44	-0.23	0.35	0.51	1.2	0.74	0.12	0.24	0.38	0.53
	P01011_1	0.0041	0.001	4.7e-05	-0.55	1.4	0.7	-0.75	1.4	0.59	-0.22	1.4	0.87	-0.78	1.4	0.59	1.7	1.4	0.22	0.28	1.4	0.84	3.2	1.7	0.06	0.27	1.5	0.85	-1.9	1.5	0.21	2.1	2.1	0.3	-0.59	1.3	0.66	2.3	2	0.25	-1.1	0.85	0.18	-1.1	1.8	0.55	-0.047	0.93	0.96
	P01024	-0.00026	0.0011	0.8	0.56	1.4	0.7	0.96	1.4	0.5	-1.7	1.4	0.23	-2.5	1.5	0.095	-1.7	1.4	0.23	1.2	1.5	0.43	5.2	1.7	0.0032	0.042	1.5	0.98	-2.1	1.5	0.16	4.9	2.1	0.022	1.3	1.4	0.35	1.7	2.1	0.42	-0.98	0.87	0.26	0.79	1.9	0.67	-0.53	0.95	0.58
	P01024_1	-0.00045	0.00092	0.62	3.7	1.3	0.0034	0.76	1.3	0.55	-2.1	1.2	0.086	-0.49	1.3	0.71	-1.5	1.2	0.22	-0.52	1.3	0.69	5.2	1.5	0.00064	0.41	1.3	0.75	-1.4	1.3	0.31	0.69	1.9	0.71	-0.23	1.2	0.85	-1.1	1.8	0.54	-0.41	0.76	0.59	0.79	1.6	0.63	-1.3	0.83	0.11
	P01031_P13671	0.0018	0.00067	0.0071	0.12	0.92	0.89	0.29	0.92	0.75	-0.96	0.9	0.29	0.17	0.95	0.86	0.26	0.91	0.78	-0.2	0.94	0.83	1.9	1.1	0.084	-1.5	0.96	0.12	-2.3	0.98	0.019	0.98	1.4	0.47	-0.53	0.88	0.54	-0.19	1.4	0.89	-0.23	0.56	0.69	-0.68	1.2	0.57	-0.26	0.61	0.67
	P01033	0.0029	0.00055	1.2e-07	-0.17	0.76	0.82	-0.51	0.76	0.5	-0.1	0.75	0.89	0.02	0.78	0.98	-0.81	0.75	0.28	0.9	0.77	0.24	-0.82	0.92	0.38	-0.63	0.79	0.42	-1.3	0.81	0.096	2.1	1.1	0.068	0.2	0.72	0.78	2.4	1.1	0.031	-0.96	0.46	0.038	0.22	0.98	0.82	0.35	0.5	0.49
	P01236	-0.0049	0.0013	0.0001	0.71	1.7	0.68	0.65	1.7	0.71	-1.2	1.7	0.47	0.96	1.8	0.59	-1.5	1.7	0.38	0.29	1.8	0.87	2.8	2.1	0.18	0.23	1.8	0.9	0.89	1.9	0.63	-1.8	2.6	0.49	1	1.6	0.53	1.7	2.5	0.49	-0.95	1.1	0.37	0.6	2.2	0.79	-0.48	1.1	0.68
	P01298	0.011	0.0016	1.2e-10	-0.13	2.3	0.95	1.5	2.2	0.51	0.39	2.2	0.86	0.71	2.3	0.76	-1.1	2.2	0.62	-4.4	2.3	0.054	0.95	2.7	0.73	-7.4	2.3	0.0016	-5.6	2.4	0.02	0.085	3.3	0.98	-3.6	2.1	0.092	-4.5	3.3	0.17	1.7	1.4	0.22	0.19	2.9	0.95	0.56	1.5	0.71
	P01374	0.00038	0.0009	0.67	0.13	1.2	0.91	0.61	1.2	0.62	-0.65	1.2	0.59	0.56	1.3	0.66	-2.7	1.2	0.025	-0.6	1.3	0.63	-0.56	1.5	0.71	-0.39	1.3	0.76	0.26	1.3	0.84	2.6	1.8	0.15	0.042	1.2	0.97	1.8	1.8	0.31	-1	0.74	0.18	0.51	1.6	0.75	0.67	0.81	0.41
	P01374__Q06643	-0.0036	0.00062	1.1e-08	0.18	0.86	0.84	-0.54	0.86	0.53	-0.61	0.85	0.47	-0.62	0.89	0.48	-1.1	0.85	0.21	0.082	0.88	0.93	1.1	1	0.31	-0.28	0.9	0.76	-1.9	0.92	0.044	3	1.3	0.02	0.55	0.82	0.5	-1	1.3	0.43	-0.62	0.52	0.24	0.18	1.1	0.87	-0.32	0.57	0.58
	P01374__Q06643_1	-0.00074	0.00096	0.44	-1.3	1.3	0.31	1.3	1.3	0.33	0.59	1.3	0.65	-0.53	1.4	0.69	-0.75	1.3	0.57	1.2	1.3	0.39	0.73	1.6	0.65	-0.46	1.4	0.74	-1.9	1.4	0.17	5.6	1.9	0.0041	-0.18	1.3	0.89	4.1	1.9	0.036	-1.8	0.8	0.024	0.32	1.7	0.85	0.72	0.87	0.41
	P01833	-0.00027	0.0014	0.85	4.3	1.9	0.024	2.4	1.9	0.21	0.33	1.9	0.86	-0.84	2	0.67	-0.69	1.9	0.72	-2.1	2	0.28	1.8	2.3	0.45	-0.094	2	0.96	-0.42	2.1	0.84	-1	2.8	0.71	-0.023	1.8	0.99	2.5	2.8	0.37	-0.78	1.2	0.51	2	2.5	0.42	-0.36	1.3	0.78
	P02671_P02675_P02679	0.0025	0.00065	0.00013	1	0.89	0.26	0.9	0.89	0.31	-0.24	0.88	0.79	-0.34	0.92	0.71	0.18	0.88	0.84	-0.048	0.91	0.96	1.3	1.1	0.24	-0.32	0.93	0.73	-1.3	0.95	0.18	2.2	1.3	0.1	0.11	0.85	0.9	1	1.3	0.43	-0.76	0.54	0.16	1.5	1.1	0.18	0.48	0.59	0.41
	P02671_P02675_P02679_1	0.0038	0.00091	2.8e-05	2	1.3	0.12	0.39	1.3	0.75	0.17	1.2	0.89	0.38	1.3	0.77	0.32	1.2	0.79	0.16	1.3	0.9	1.8	1.5	0.23	-0.61	1.3	0.64	-0.98	1.3	0.47	2.8	1.9	0.13	-0.47	1.2	0.69	1.3	1.8	0.48	-0.84	0.76	0.27	0.47	1.6	0.77	0.53	0.83	0.53
	P02679	0.0038	0.0009	2.8e-05	1.8	1.2	0.15	0.78	1.2	0.53	0.061	1.2	0.96	0.32	1.3	0.8	0.27	1.2	0.83	0.084	1.3	0.95	1.7	1.5	0.27	-0.32	1.3	0.81	-0.75	1.3	0.57	2.7	1.8	0.14	-0.47	1.2	0.69	1.8	1.8	0.33	-0.92	0.75	0.22	0.94	1.6	0.56	0.47	0.82	0.57
	P02747	-0.0017	0.0015	0.24	-0.82	2	0.68	-2.3	2	0.26	-1.4	2	0.49	0.64	2.1	0.76	-2.5	2	0.21	1.2	2	0.56	3.3	2.4	0.17	2.3	2.1	0.26	1.3	2.1	0.55	3.6	3	0.22	2.8	1.9	0.14	-0.34	2.9	0.91	-0.19	1.2	0.88	0.39	2.6	0.88	-0.9	1.3	0.5
	P02768	0.00072	0.00052	0.17	-0.59	0.72	0.41	0.035	0.71	0.96	-0.75	0.7	0.28	-0.3	0.74	0.68	-0.71	0.71	0.31	0.68	0.73	0.35	-0.75	0.87	0.39	-0.26	0.75	0.72	-0.89	0.76	0.25	1.4	1.1	0.18	-0.2	0.68	0.77	0.073	1	0.94	-0.058	0.43	0.89	1.1	0.92	0.24	0.36	0.47	0.45
	P02775	-0.00016	0.00098	0.87	1.4	1.3	0.29	0.73	1.3	0.58	-2.3	1.3	0.08	0.7	1.4	0.61	-2.3	1.3	0.081	0.5	1.4	0.71	-0.39	1.6	0.81	-0.81	1.4	0.56	-3.2	1.4	0.024	5.3	2	0.0077	1.5	1.3	0.24	2.9	2	0.14	-2.7	0.81	0.00088	0.12	1.7	0.94	1.4	0.88	0.11
	P02775_1	-0.00013	0.0015	0.93	2.1	2	0.29	0.83	2	0.68	-2.9	2	0.14	1.8	2.1	0.38	-2.6	2	0.19	1.5	2.1	0.46	-2.1	2.5	0.39	-1.6	2.1	0.45	-4.2	2.2	0.052	8.6	3	0.0042	2.3	1.9	0.24	5	3	0.095	-3.8	1.2	0.0021	0.11	2.6	0.97	2.4	1.3	0.078
	P02775_2	-0.001	0.0015	0.5	2.3	2.1	0.26	0.86	2	0.67	-2.6	2	0.19	1.5	2.1	0.47	-2.6	2	0.19	1	2.1	0.62	-1.7	2.5	0.49	-2.1	2.1	0.32	-5	2.2	0.022	8.1	3	0.0078	1.9	2	0.34	5.3	3	0.077	-3.9	1.2	0.0015	-0.58	2.6	0.83	2.9	1.4	0.036
	P02775_3	-0.0005	0.0015	0.73	2.2	2	0.27	0.69	2	0.73	-2.6	2	0.18	1.8	2.1	0.39	-2.4	2	0.23	1.4	2	0.5	-1.7	2.4	0.49	-1.5	2.1	0.48	-4.4	2.1	0.039	8.5	3	0.0042	1.9	1.9	0.31	5.5	2.9	0.06	-4	1.2	0.00088	0.0067	2.6	1	2.6	1.3	0.054
	P02788	0.00019	0.0014	0.9	1.6	1.9	0.42	-0.78	1.9	0.68	-0.24	1.9	0.9	-0.12	2	0.95	2.2	1.9	0.26	1.1	2	0.58	-0.45	2.3	0.85	-4.4	2	0.029	-3.6	2.1	0.084	0.32	2.9	0.91	-1.1	1.8	0.56	0.94	2.8	0.74	-0.62	1.2	0.6	1.7	2.5	0.49	-0.62	1.3	0.63
	P03951	-0.00081	0.00085	0.34	1.5	1.2	0.19	0.81	1.2	0.48	0.27	1.1	0.81	-0.64	1.2	0.6	-0.0029	1.1	1	-0.071	1.2	0.95	2.4	1.4	0.094	-0.84	1.2	0.49	-1.6	1.2	0.2	2.2	1.7	0.2	-0.98	1.1	0.37	0.29	1.7	0.87	-0.49	0.71	0.49	0.088	1.5	0.95	-0.12	0.77	0.87
	P03971	0.00098	0.00059	0.098	-0.47	0.81	0.57	0.49	0.81	0.54	-0.25	0.8	0.76	0.64	0.84	0.44	-1	0.8	0.2	0.14	0.83	0.86	0.55	0.99	0.58	-1.2	0.85	0.15	-1.1	0.87	0.2	1.9	1.2	0.12	-1.4	0.77	0.061	0.79	1.2	0.5	-0.34	0.49	0.49	0.062	1	0.95	0.18	0.54	0.74
	P03973	0.0073	0.00076	1.3e-20	0.23	1.1	0.83	1.1	1.1	0.32	0.41	1.1	0.7	-0.26	1.1	0.81	-0.75	1.1	0.48	0.5	1.1	0.65	-0.12	1.3	0.93	-0.95	1.1	0.4	-1.5	1.2	0.19	2.9	1.6	0.068	-0.9	1	0.39	2.1	1.6	0.19	-0.83	0.66	0.21	-0.6	1.4	0.67	1	0.72	0.16
	P04083	0.0043	0.0014	0.0026	-1	2	0.61	1.8	1.9	0.37	-1.4	1.9	0.46	-4	2	0.047	-1.5	1.9	0.45	2.4	2	0.24	-5.1	2.4	0.031	-0.97	2	0.64	-3.5	2.1	0.092	4.8	2.9	0.096	1.2	1.9	0.53	3.6	2.9	0.22	-1.9	1.2	0.11	1.7	2.5	0.49	0.74	1.3	0.57
	P04114	-0.003	0.00083	0.00042	-0.55	1.1	0.64	0.83	1.1	0.47	0.23	1.1	0.84	1.6	1.2	0.17	-0.55	1.1	0.63	2	1.2	0.081	1.7	1.4	0.21	0.0028	1.2	1	1.4	1.2	0.26	-0.67	1.7	0.69	-1.3	1.1	0.22	0.88	1.7	0.6	0.061	0.7	0.93	-0.33	1.5	0.82	1.2	0.76	0.12
	P04141	0.0015	0.0014	0.29	0.53	1.9	0.78	5.3	1.9	0.0058	-0.39	1.9	0.84	1.3	2	0.52	-2.8	1.9	0.14	-1.1	2	0.58	-1.5	2.4	0.53	-3.1	2	0.13	-3.5	2.1	0.096	3.9	2.9	0.18	2.7	1.8	0.14	-0.25	2.9	0.93	-1.4	1.2	0.22	-1.7	2.5	0.51	0.14	1.3	0.92
	P04406	0.00011	0.0017	0.95	1.9	2.3	0.39	0.55	2.3	0.81	-2.4	2.2	0.29	1.4	2.3	0.55	-3.6	2.2	0.11	-0.36	2.3	0.87	-2.4	2.8	0.39	-2.7	2.4	0.26	-6.4	2.4	0.0082	7.3	3.3	0.03	2.7	2.2	0.22	1.7	3.3	0.61	-3	1.4	0.027	1.1	2.9	0.71	0.29	1.5	0.84
	P05019	-0.0061	0.0009	2.4e-11	0.88	1.3	0.48	1.4	1.2	0.27	1.4	1.2	0.25	-1.4	1.3	0.29	-0.0054	1.2	1	0.78	1.3	0.54	-1.3	1.5	0.4	-0.1	1.3	0.94	-1.5	1.3	0.27	3.7	1.9	0.048	-0.28	1.2	0.81	0.4	1.8	0.83	0.15	0.76	0.84	-0.88	1.6	0.58	-1.5	0.83	0.076
	P05019_1	0.00044	0.001	0.66	-0.38	1.4	0.78	1.3	1.4	0.34	-0.9	1.4	0.51	-0.5	1.4	0.73	-2.3	1.4	0.094	-0.0052	1.4	1	-0.77	1.7	0.65	0.017	1.4	0.99	-2.3	1.5	0.11	4.1	2	0.046	0.34	1.3	0.8	3.9	2	0.051	-2	0.83	0.015	2.1	1.8	0.23	0.5	0.91	0.58
	P05026	-0.0012	0.0009	0.18	-0.62	1.2	0.62	0.24	1.2	0.84	-0.19	1.2	0.87	-0.99	1.3	0.44	-0.39	1.2	0.75	-1.7	1.3	0.17	-0.98	1.5	0.52	0.063	1.3	0.96	-0.33	1.3	0.8	0.8	1.8	0.66	-1.4	1.2	0.24	0.56	1.8	0.76	-0.21	0.75	0.78	1.5	1.6	0.35	-0.21	0.82	0.8
	P05186	0.0006	0.00068	0.38	-0.36	0.93	0.7	0.81	0.92	0.38	0.58	0.91	0.52	1.3	0.95	0.17	-0.59	0.91	0.52	0.58	0.94	0.54	0.36	1.1	0.75	0.16	0.96	0.87	-1.1	0.99	0.25	3.4	1.4	0.012	-1.5	0.88	0.08	1.6	1.4	0.24	-1.1	0.56	0.042	0.056	1.2	0.96	1.3	0.61	0.029
	P05231	-0.0012	0.0013	0.35	1.8	1.8	0.31	1.9	1.8	0.27	-3.2	1.8	0.071	3.7	1.8	0.044	-3.9	1.8	0.028	1.1	1.8	0.54	0.55	2.2	0.8	0.15	1.9	0.94	-3.2	1.9	0.091	6.2	2.6	0.019	0.54	1.7	0.75	6.2	2.6	0.019	-3.3	1.1	0.0023	1.9	2.3	0.42	0.27	1.2	0.82
	P07202	0.0005	0.0011	0.65	-0.92	1.5	0.54	1.9	1.5	0.19	-0.63	1.5	0.67	0.047	1.5	0.98	-1.7	1.5	0.24	1	1.5	0.5	0.31	1.8	0.87	0.05	1.6	0.97	-2.9	1.6	0.069	6.9	2.2	0.0018	0.22	1.4	0.88	5	2.2	0.024	-2.3	0.91	0.011	0.98	1.9	0.61	1.5	0.99	0.14
	P07333	0.00041	0.00094	0.66	1.8	1.3	0.17	-0.86	1.3	0.5	1.5	1.3	0.25	1	1.3	0.43	-0.69	1.3	0.58	0.3	1.3	0.82	1.2	1.6	0.46	-0.2	1.3	0.88	-1.7	1.4	0.21	-0.21	1.9	0.91	-1.4	1.2	0.25	2.3	1.9	0.23	-0.84	0.78	0.28	3.3	1.7	0.043	1.3	0.85	0.11
	P07355	0.003	0.0014	0.03	0.95	1.9	0.62	2.3	1.9	0.22	-0.38	1.9	0.84	1.5	2	0.43	-4.5	1.9	0.015	-2.3	1.9	0.24	-0.78	2.3	0.74	-2.5	2	0.2	-7.5	2	0.0002	6.5	2.8	0.02	4.2	1.8	0.018	2.1	2.8	0.46	-3.4	1.1	0.0034	-2.1	2.4	0.38	-0.26	1.3	0.84
	P08709	0.0019	0.00093	0.041	-0.78	1.3	0.54	0.32	1.3	0.8	0.49	1.3	0.69	0.63	1.3	0.63	-0.062	1.3	0.96	1.1	1.3	0.4	2.5	1.5	0.1	-0.71	1.3	0.59	-1.9	1.4	0.17	3.5	1.9	0.064	-0.94	1.2	0.44	1.8	1.9	0.35	-1.2	0.77	0.12	1.5	1.6	0.35	1	0.84	0.23
	P09104	7.3e-06	0.0011	0.99	-0.27	1.5	0.85	0.99	1.5	0.5	-1.9	1.4	0.19	-0.33	1.5	0.83	-4	1.5	0.0066	0.74	1.5	0.62	-2.1	1.8	0.23	-0.33	1.5	0.83	-4	1.6	0.012	5.9	2.2	0.0071	1.1	1.4	0.45	1.7	2.2	0.44	-2.2	0.89	0.012	0.39	1.9	0.84	0.3	0.98	0.76
	P09228	0.0078	0.0015	1.5e-07	0.23	2	0.91	2.7	2	0.19	0.33	2	0.87	-4	2.1	0.056	1.3	2	0.51	1.8	2.1	0.38	-4.3	2.5	0.08	-0.79	2.1	0.71	0.22	2.2	0.92	5.6	3	0.063	-5.1	1.9	0.0089	-0.35	3	0.91	0.54	1.2	0.66	4.2	2.6	0.11	-0.66	1.4	0.62
	P09429	0.0001	0.0011	0.93	-0.29	1.5	0.85	2.2	1.5	0.14	-0.023	1.5	0.99	0.73	1.6	0.64	-1.1	1.5	0.46	1.1	1.5	0.48	-0.38	1.8	0.83	-0.35	1.6	0.82	-2.2	1.6	0.17	6.1	2.2	0.0064	0.37	1.4	0.8	5.8	2.2	0.0084	-2.7	0.91	0.0031	0.35	1.9	0.86	1.2	1	0.21
	P09486	-0.00079	0.0012	0.5	1.7	1.6	0.29	1.2	1.6	0.43	-2.8	1.6	0.068	0.62	1.6	0.71	-3.1	1.6	0.048	1.1	1.6	0.49	-0.14	1.9	0.94	-0.59	1.7	0.72	-3.9	1.7	0.021	6.1	2.3	0.0094	1.7	1.5	0.26	2.7	2.3	0.25	-2.7	0.96	0.0051	-0.92	2	0.65	1.2	1	0.26
	P09919	-0.0019	0.0013	0.15	-0.95	1.8	0.61	-2.1	1.8	0.26	1.6	1.8	0.38	1.2	1.9	0.52	-5	1.8	0.0058	-1.1	1.9	0.57	-1.9	2.2	0.4	-0.47	1.9	0.81	0.85	2	0.66	0.19	2.7	0.95	2.4	1.7	0.18	4.9	2.7	0.07	-2	1.1	0.07	-1.3	2.4	0.58	0.05	1.2	0.97
	P09923	0.0036	0.002	0.079	1.1	2.8	0.7	1.5	2.8	0.58	4.8	2.7	0.077	1.3	2.9	0.64	-1	2.8	0.7	2	2.8	0.49	-0.82	3.4	0.81	-1.6	2.9	0.58	0.35	3	0.91	0.27	4.1	0.95	-9.8	2.6	0.00022	-1.2	4.1	0.76	0.65	1.7	0.7	2.9	3.6	0.42	0.25	1.8	0.89
	P0C0S5	0.00086	0.0011	0.42	1	1.5	0.48	0.096	1.4	0.95	0.5	1.4	0.73	-0.74	1.5	0.62	-3.3	1.4	0.02	-0.18	1.5	0.9	-1.2	1.8	0.51	0.18	1.5	0.91	-1.9	1.5	0.23	4.1	2.1	0.054	1.1	1.4	0.45	4.1	2.1	0.052	-1	0.88	0.24	0.86	1.9	0.64	0.81	0.96	0.4
	P0C862	-0.0013	0.0011	0.23	-0.48	1.5	0.74	1.4	1.5	0.33	1.2	1.4	0.39	0.58	1.5	0.7	-1.7	1.4	0.25	1.1	1.5	0.47	-0.63	1.8	0.72	1.5	1.5	0.33	-0.62	1.6	0.69	5.7	2.2	0.0081	0.31	1.4	0.82	2.9	2.1	0.18	-1.7	0.89	0.056	-0.48	1.9	0.8	0.18	0.97	0.85
	P10145	0.002	0.001	0.056	1.4	1.4	0.32	-1.1	1.4	0.43	-2.3	1.4	0.098	-1	1.4	0.48	-0.35	1.4	0.8	-0.17	1.4	0.91	-2.3	1.7	0.18	1.2	1.5	0.4	-2.4	1.5	0.11	7	2.1	0.00076	0.12	1.3	0.93	5.3	2.1	0.01	-2	0.85	0.02	0.52	1.8	0.77	1.5	0.93	0.11
	P10147	0.0047	0.0012	0.00016	2.2	1.7	0.2	-1.7	1.7	0.32	-0.18	1.7	0.91	1.7	1.8	0.35	-5	1.7	0.003	1.8	1.7	0.29	-0.013	2.1	1	0.062	1.8	0.97	-1.4	1.8	0.45	5.2	2.5	0.039	-0.69	1.6	0.67	4.6	2.5	0.063	-1.8	1	0.078	1.1	2.2	0.63	1.6	1.1	0.15
	P10643	0.0033	0.00064	1.9e-07	0.009	0.88	0.99	0.2	0.88	0.82	-1.3	0.86	0.15	0.057	0.91	0.95	-1.2	0.87	0.17	0.73	0.9	0.42	0.51	1.1	0.64	0.72	0.92	0.43	-0.56	0.94	0.55	-0.013	1.3	0.99	0.4	0.84	0.63	0.61	1.3	0.63	-0.096	0.53	0.86	0.95	1.1	0.4	0.3	0.58	0.6
	P10909	0.0029	0.00062	5.2e-06	-0.32	0.86	0.72	0.73	0.86	0.39	-1.3	0.85	0.11	-0.69	0.89	0.44	-0.76	0.85	0.37	1.4	0.88	0.1	0.76	1	0.47	-0.34	0.9	0.71	-1.2	0.92	0.19	2.9	1.3	0.024	-0.18	0.82	0.83	1.5	1.3	0.23	-0.92	0.52	0.08	0.76	1.1	0.5	0.58	0.57	0.31
	P10912	-0.0054	0.0011	9.9e-07	2.1	1.5	0.16	0.016	1.5	0.99	1.9	1.5	0.2	-1.1	1.6	0.48	-1.6	1.5	0.27	1.5	1.5	0.34	1.3	1.8	0.49	-1.8	1.6	0.24	-1.9	1.6	0.23	1.1	2.2	0.63	-1.2	1.4	0.4	-0.72	2.2	0.75	-0.95	0.91	0.3	1.4	1.9	0.47	0.5	1	0.62
	P11387	0.00027	0.0011	0.8	0.033	1.5	0.98	1.7	1.5	0.26	-1.5	1.5	0.31	-0.38	1.6	0.81	-0.58	1.5	0.7	-0.065	1.5	0.97	-3.1	1.8	0.088	-1.7	1.6	0.29	-1.2	1.6	0.45	3.6	2.2	0.11	1.7	1.4	0.25	4.6	2.2	0.036	-1.3	0.91	0.15	0.73	1.9	0.71	-0.2	1	0.84
	P12268	0.0012	0.0011	0.25	-0.18	1.5	0.9	0.74	1.5	0.61	-1.4	1.4	0.32	0.49	1.5	0.74	-1.7	1.4	0.23	0.13	1.5	0.93	-1.5	1.8	0.41	-0.69	1.5	0.65	-4.4	1.6	0.0045	5	2.2	0.02	1.1	1.4	0.41	3.2	2.1	0.14	-2.4	0.88	0.006	0.14	1.9	0.94	1.1	0.97	0.27
	P12757	0.0005	0.0013	0.71	0.47	1.8	0.8	1.6	1.8	0.38	-0.72	1.8	0.69	0.043	1.9	0.98	-2.8	1.8	0.12	2.6	1.9	0.17	-3.1	2.2	0.17	-1.3	1.9	0.48	-4.2	2	0.032	7.5	2.7	0.0055	1.7	1.7	0.32	4.6	2.7	0.089	-3	1.1	0.0063	0.74	2.4	0.76	2.7	1.2	0.025
	P12956	-0.0015	0.0014	0.27	1.1	1.9	0.54	0.53	1.9	0.77	0.63	1.8	0.73	-2	1.9	0.29	-4.3	1.8	0.02	-0.64	1.9	0.74	-3.7	2.3	0.1	-0.73	1.9	0.71	-2.4	2	0.23	6.7	2.8	0.015	0.65	1.8	0.71	6.8	2.7	0.013	-2.9	1.1	0.0097	1.6	2.4	0.5	1.4	1.2	0.27
	P13671	0.0012	0.00085	0.15	0.4	1.2	0.73	0.88	1.2	0.45	-1.4	1.1	0.23	-0.71	1.2	0.55	-0.047	1.1	0.97	1.1	1.2	0.36	1	1.4	0.47	-1.1	1.2	0.34	-1.8	1.2	0.14	1.6	1.7	0.35	-0.22	1.1	0.84	1.3	1.7	0.44	-0.77	0.7	0.28	2.4	1.5	0.11	-0.15	0.77	0.85
	P14555	0.0023	0.0011	0.042	1.3	1.5	0.4	0.85	1.5	0.57	-2.1	1.5	0.17	0.72	1.6	0.65	-4.2	1.5	0.005	1.3	1.6	0.4	-0.93	1.9	0.62	-3.4	1.6	0.033	-0.028	1.6	0.99	0.56	2.3	0.8	-2	1.4	0.17	1.4	2.2	0.54	-0.26	0.93	0.78	-2.6	2	0.19	1.1	1	0.27
	P14618	-0.00012	0.0013	0.93	2.9	1.8	0.11	1.6	1.8	0.38	-1.7	1.8	0.34	0.97	1.8	0.6	-3.6	1.8	0.042	0.56	1.8	0.76	-1.3	2.2	0.56	-0.58	1.9	0.75	-5.4	1.9	0.005	6.8	2.6	0.01	2.2	1.7	0.19	3.1	2.6	0.23	-3.1	1.1	0.0037	1.8	2.3	0.44	0.83	1.2	0.48
	P15692	0.001	0.0014	0.47	-0.65	2	0.74	-1.7	2	0.37	-1.4	1.9	0.46	0.15	2	0.94	-4.8	1.9	0.014	3.1	2	0.12	0.41	2.4	0.86	-0.37	2	0.86	-1.5	2.1	0.46	6	2.9	0.038	2.1	1.9	0.27	4.4	2.9	0.13	-2.6	1.2	0.032	1.9	2.5	0.46	0.59	1.3	0.65
	P15692_1	0.0025	0.00071	0.00061	0.85	0.98	0.39	-0.039	0.98	0.97	-1	0.96	0.3	0.047	1	0.96	-2.4	0.97	0.015	1.6	1	0.12	0.31	1.2	0.8	-0.73	1	0.48	-2.3	1	0.03	3.1	1.5	0.035	0.38	0.93	0.69	1.2	1.4	0.42	-1	0.6	0.089	-0.59	1.3	0.64	0.47	0.65	0.47
	P15692_2	0.00016	0.0014	0.91	1.7	2	0.39	-0.38	1.9	0.85	-1.1	1.9	0.56	0.017	2	0.99	-2.4	1.9	0.21	4.6	2	0.022	0.26	2.4	0.91	0.51	2	0.8	-2.6	2.1	0.21	4.5	2.9	0.12	-0.39	1.9	0.83	1.6	2.9	0.57	-2.1	1.2	0.082	0.88	2.5	0.73	0.98	1.3	0.45
	P16333	0.001	0.0012	0.4	1	1.7	0.55	2.6	1.7	0.13	-2	1.6	0.23	0.22	1.7	0.9	-4	1.7	0.017	-0.24	1.7	0.89	-0.29	2	0.89	-2.6	1.8	0.14	-5	1.8	0.0051	7	2.5	0.0049	1.8	1.6	0.25	1.3	2.5	0.59	-2.3	1	0.025	2.1	2.2	0.34	1.1	1.1	0.34
	P16591	-0.001	0.0017	0.54	1.9	2.3	0.4	2.1	2.3	0.35	-2.3	2.2	0.31	0.51	2.4	0.83	-4.6	2.2	0.041	0.14	2.3	0.95	-2.9	2.8	0.3	-0.8	2.4	0.74	-6.1	2.4	0.012	7.4	3.4	0.028	3.1	2.2	0.15	4.3	3.3	0.19	-3.4	1.4	0.013	1.6	2.9	0.58	0.89	1.5	0.56
	P16860	0.0031	0.0011	0.0059	-0.53	1.6	0.73	0.58	1.6	0.71	1.1	1.5	0.48	1.6	1.6	0.32	-4.4	1.5	0.0047	-3.9	1.6	0.014	0.1	1.9	0.96	0.56	1.6	0.73	-2.8	1.7	0.089	6.8	2.3	0.0034	-2.3	1.5	0.13	1.8	2.3	0.43	-0.81	0.95	0.4	-2.1	2	0.31	1.2	1	0.27
	P16860_1	-0.00045	0.00095	0.63	1	1.3	0.42	0.65	1.3	0.61	-0.69	1.3	0.59	2.3	1.3	0.087	-3.8	1.3	0.0033	-0.6	1.3	0.65	-0.09	1.6	0.95	-0.18	1.4	0.89	-1.9	1.4	0.18	4.6	1.9	0.015	0.51	1.2	0.68	2.5	1.9	0.2	-1.6	0.79	0.044	0.18	1.7	0.91	1.1	0.86	0.2
	P16860_2	0.019	0.0018	1.4e-24	0.41	2.6	0.87	0.33	2.6	0.9	-3.6	2.5	0.15	2.9	2.7	0.28	-4.9	2.5	0.053	-2.2	2.6	0.41	0.85	3.1	0.79	-0.76	2.7	0.78	-2.6	2.7	0.34	4.5	3.8	0.24	1.2	2.4	0.63	3.2	3.8	0.39	0.73	1.6	0.64	-7.5	3.3	0.023	1.1	1.7	0.53
	P16949	-4.5e-05	0.0012	0.97	0.15	1.6	0.92	1.4	1.6	0.38	0.042	1.6	0.98	1.4	1.6	0.38	-2.5	1.6	0.1	-0.11	1.6	0.94	1.5	1.9	0.44	1.7	1.6	0.31	-4.6	1.7	0.0063	7.5	2.3	0.0013	2.5	1.5	0.1	3.3	2.3	0.15	-2.6	0.96	0.0057	0.58	2	0.78	1	1	0.32
	P17661	-9.1e-05	0.0013	0.94	-2.5	1.8	0.15	2.5	1.7	0.15	-0.79	1.7	0.65	1	1.8	0.58	-1.4	1.7	0.41	2.8	1.8	0.12	-0.6	2.1	0.78	-0.07	1.8	0.97	-0.81	1.9	0.67	7	2.6	0.0071	-1.2	1.7	0.46	4.5	2.6	0.081	-2.6	1.1	0.016	2.5	2.3	0.26	1.4	1.2	0.23
	P17706	0.00063	0.00092	0.49	0.96	1.3	0.45	0.12	1.2	0.92	-0.94	1.2	0.45	-0.99	1.3	0.45	-1.9	1.2	0.12	0.27	1.3	0.83	-0.41	1.5	0.79	0.65	1.3	0.62	-2.5	1.3	0.063	6	1.9	0.0012	0.41	1.2	0.73	4	1.8	0.03	-1.4	0.76	0.065	0.95	1.6	0.56	0.26	0.83	0.76
	P17900	0.0046	0.00075	1.2e-09	-1.5	1	0.14	-1.7	1	0.11	1.6	1	0.13	1.2	1.1	0.25	-1.4	1	0.16	0.051	1.1	0.96	-0.71	1.3	0.57	-0.84	1.1	0.44	-1.9	1.1	0.084	2.9	1.5	0.06	0.21	0.99	0.83	2.5	1.5	0.11	-0.95	0.63	0.13	-0.82	1.3	0.54	0.53	0.69	0.44
	P18084	0.0015	0.0011	0.18	-2.3	1.5	0.14	1.1	1.5	0.48	1	1.5	0.51	-0.17	1.6	0.91	-1.4	1.5	0.35	0.81	1.6	0.61	-0.67	1.9	0.72	1.3	1.6	0.43	0.35	1.7	0.83	3.3	2.3	0.15	0.3	1.5	0.84	4	2.3	0.08	-1.8	0.94	0.052	0.87	2	0.66	0.54	1	0.6
	P19367	-0.00017	0.0011	0.87	-2.4	1.5	0.093	1.8	1.4	0.21	-0.68	1.4	0.63	-0.19	1.5	0.9	-0.54	1.4	0.71	1	1.5	0.48	0.99	1.8	0.58	1	1.5	0.49	-2.7	1.6	0.079	7.2	2.1	0.00078	-0.25	1.4	0.86	3.2	2.1	0.13	-2	0.88	0.024	-0.69	1.9	0.71	1.5	0.96	0.11
	P19419	-0.00012	0.0011	0.91	-0.66	1.5	0.65	1.2	1.5	0.4	-2.5	1.4	0.082	1.9	1.5	0.21	-2.8	1.4	0.052	-1.3	1.5	0.4	0.41	1.8	0.82	-0.24	1.5	0.87	-2.5	1.6	0.11	3.5	2.2	0.11	2.3	1.4	0.094	3.8	2.1	0.081	-2.2	0.89	0.014	-0.75	1.9	0.69	0.9	0.97	0.35
	P19957	0.0026	0.0013	0.039	1.3	1.8	0.46	0.41	1.7	0.81	1.1	1.7	0.52	2.2	1.8	0.22	-1.5	1.7	0.4	-1.1	1.8	0.55	3.3	2.1	0.12	-2.1	1.8	0.26	-1.8	1.9	0.32	-2.1	2.6	0.41	-0.57	1.7	0.73	0.81	2.6	0.75	1.1	1.1	0.31	-2.8	2.3	0.21	-0.54	1.2	0.64
	P20226	-0.00058	0.0011	0.59	0.99	1.5	0.5	1.8	1.5	0.22	-0.094	1.4	0.95	-0.75	1.5	0.62	-0.7	1.5	0.63	0.95	1.5	0.53	-1.9	1.8	0.28	0.45	1.5	0.77	-3.1	1.6	0.047	3.3	2.2	0.13	1.9	1.4	0.18	4.2	2.1	0.053	-1.2	0.89	0.19	0.49	1.9	0.8	0.1	0.97	0.92
	P21128	-0.0013	0.00097	0.2	0.65	1.3	0.63	2.4	1.3	0.072	-1	1.3	0.44	1.2	1.4	0.38	-1.3	1.3	0.34	1.3	1.4	0.34	1.7	1.6	0.31	-0.77	1.4	0.58	0.57	1.4	0.69	2.8	2	0.16	0.31	1.3	0.81	4	2	0.041	-1.5	0.81	0.066	-0.36	1.7	0.83	0.32	0.88	0.72
	P21709	0.0016	0.0011	0.13	-2.1	1.4	0.15	-0.38	1.4	0.79	2	1.4	0.16	-0.014	1.5	0.99	-0.69	1.4	0.63	-0.011	1.5	0.99	1.6	1.8	0.36	-1.1	1.5	0.45	-2.5	1.5	0.099	3	2.1	0.16	0.41	1.4	0.76	1.3	2.1	0.54	-0.57	0.88	0.51	-0.99	1.9	0.6	0.45	0.96	0.64
	P23435	0.0011	0.0013	0.38	0.55	1.8	0.76	-0.3	1.8	0.86	-1.6	1.7	0.37	-3.2	1.8	0.083	0.31	1.7	0.86	1.2	1.8	0.51	0.66	2.2	0.76	-0.7	1.8	0.7	4	1.9	0.035	-4.6	2.6	0.078	-0.34	1.7	0.84	-4.3	2.6	0.099	1.5	1.1	0.16	-0.86	2.3	0.71	-0.66	1.2	0.58
	P23946	0.00029	0.00093	0.75	-0.13	1.3	0.92	1.7	1.3	0.18	-0.54	1.2	0.66	0.73	1.3	0.57	-1.9	1.3	0.13	1.1	1.3	0.41	0.13	1.5	0.93	-4.2e-05	1.3	1	-2.1	1.4	0.11	6.2	1.9	0.00094	0.57	1.2	0.64	4.8	1.9	0.01	-2.4	0.77	0.0015	1.3	1.6	0.43	0.85	0.84	0.31
	P25098	-0.00084	0.0013	0.52	2.1	1.8	0.23	1.2	1.8	0.5	-2.4	1.7	0.17	1.4	1.8	0.45	-3.4	1.8	0.054	-0.019	1.8	0.99	-0.34	2.2	0.87	0.36	1.8	0.85	-5.2	1.9	0.0056	6.7	2.6	0.011	3.3	1.7	0.047	3.7	2.6	0.16	-3.3	1.1	0.0019	0.72	2.3	0.75	0.5	1.2	0.67
	P25311	0.0016	0.00073	0.03	-2.1	1	0.036	-0.23	1	0.82	0.68	0.99	0.49	0.13	1	0.9	0.57	0.99	0.57	0.5	1	0.62	-1.4	1.2	0.26	-1.8	1	0.079	-0.86	1.1	0.42	2.2	1.5	0.14	-0.94	0.96	0.33	1.8	1.5	0.22	-0.059	0.61	0.92	0.91	1.3	0.48	0.74	0.67	0.27
	P25685	-0.0027	0.0015	0.065	2.2	2	0.27	2.4	2	0.22	-3.1	2	0.11	2.5	2.1	0.23	-2.4	2	0.23	-1.4	2	0.48	-0.35	2.4	0.89	-0.18	2.1	0.93	-5.9	2.1	0.0062	6.8	3	0.022	2.2	1.9	0.26	4.7	2.9	0.11	-3.5	1.2	0.0039	1	2.6	0.7	1.8	1.3	0.19
	P26572	8.8e-05	0.0021	0.97	0.82	2.8	0.77	0.35	2.8	0.9	-3.2	2.8	0.24	-3.2	2.9	0.27	3	2.8	0.28	-2	2.9	0.48	4.6	3.4	0.17	3.2	2.9	0.28	1.4	3	0.63	-0.16	4.2	0.97	-0.95	2.7	0.72	6.3	4.1	0.13	-2.5	1.7	0.14	6.2	3.6	0.084	1.5	1.9	0.43
	P26951	0.00041	0.0011	0.7	-1.3	1.5	0.37	-0.35	1.4	0.81	3.1	1.4	0.029	0.34	1.5	0.82	-1	1.4	0.47	-0.6	1.5	0.68	1.9	1.8	0.28	1.1	1.5	0.48	0.42	1.6	0.78	1	2.2	0.64	0.26	1.4	0.85	3.2	2.1	0.14	0.0052	0.88	1	2.6	1.9	0.16	1.9	0.96	0.049
	P27361	4.6e-06	0.0013	1	1.3	1.7	0.46	1.9	1.7	0.27	-2	1.7	0.23	0.4	1.8	0.82	-3	1.7	0.076	-0.6	1.8	0.74	0.35	2.1	0.87	-0.45	1.8	0.8	-4.8	1.8	0.0093	6.6	2.6	0.0094	3	1.6	0.067	2.9	2.5	0.25	-3.2	1	0.0023	1.1	2.2	0.62	0.3	1.1	0.79
	P27707	0.00062	0.00086	0.47	0.35	1.2	0.77	1.1	1.2	0.36	-0.17	1.2	0.88	1.3	1.2	0.3	-2	1.2	0.085	0.54	1.2	0.65	0.73	1.4	0.61	0.9	1.2	0.46	-2	1.3	0.12	4.7	1.7	0.0068	0.85	1.1	0.45	2.6	1.7	0.12	-1.3	0.71	0.067	-1.1	1.5	0.46	0.91	0.78	0.24
	P28482	-0.00035	0.0014	0.81	1.3	2	0.52	3.1	1.9	0.12	-1.8	1.9	0.36	2.5	2	0.21	-4.4	1.9	0.022	0.35	2	0.86	-2.5	2.4	0.3	-0.43	2	0.83	-6.1	2.1	0.0037	8.7	2.9	0.0025	1.6	1.9	0.38	4.8	2.9	0.093	-3.7	1.2	0.0017	0.77	2.5	0.76	0.63	1.3	0.63
	P29317	0.0049	0.00068	1.3e-12	-1.6	0.95	0.089	-0.36	0.94	0.71	1.3	0.93	0.17	0.31	0.98	0.75	-0.71	0.94	0.45	-0.94	0.97	0.33	-0.92	1.2	0.43	-0.39	0.99	0.7	-2.7	1	0.0088	3.3	1.4	0.018	-0.29	0.9	0.75	1.6	1.4	0.24	-0.89	0.58	0.12	-0.039	1.2	0.97	0.38	0.63	0.55
	P30419	-0.00033	0.0014	0.81	1.2	1.9	0.54	2	1.9	0.29	-2.1	1.9	0.27	2.1	2	0.3	-2.7	1.9	0.16	-0.27	1.9	0.89	-0.77	2.3	0.74	-0.67	2	0.74	-4.5	2	0.028	7.7	2.8	0.0063	2.4	1.8	0.18	5.5	2.8	0.05	-3.7	1.2	0.0013	0.85	2.5	0.73	0.55	1.3	0.66
	P30533	0.0024	0.0012	0.049	1.6	1.7	0.33	0.74	1.6	0.65	0.0078	1.6	1	-0.56	1.7	0.74	0.83	1.6	0.61	1.9	1.7	0.25	2.3	2	0.25	-2	1.7	0.25	-6.3	1.8	0.00036	7.1	2.4	0.0037	3.7	1.6	0.019	0.62	2.4	0.8	-1.9	1	0.065	-3.8	2.1	0.072	3.2	1.1	0.0038
	P34931	0.00011	0.0012	0.93	0.1	1.6	0.95	1.4	1.6	0.38	-1.3	1.6	0.41	-0.15	1.7	0.93	0.16	1.6	0.92	-2.1	1.6	0.21	0.7	2	0.72	1.4	1.7	0.4	-2.5	1.7	0.15	7	2.4	0.0034	0.17	1.5	0.91	6.4	2.4	0.0069	-2.1	0.97	0.028	0.86	2.1	0.68	2	1.1	0.06
	P35557	0.0021	0.00081	0.0082	0.47	1.1	0.67	0.35	1.1	0.75	-0.92	1.1	0.4	-0.21	1.1	0.86	-1.1	1.1	0.3	0.44	1.1	0.7	-0.51	1.3	0.71	-0.84	1.2	0.46	-2.4	1.2	0.045	3.5	1.6	0.033	1.2	1.1	0.25	2	1.6	0.22	-1.6	0.67	0.02	0.35	1.4	0.81	0.45	0.73	0.54
	P36888	-0.0008	0.0012	0.5	0.74	1.6	0.65	2.4	1.6	0.13	0.47	1.6	0.77	1.1	1.7	0.53	-0.57	1.6	0.72	-0.16	1.7	0.92	1.3	2	0.5	-0.85	1.7	0.62	-2.7	1.7	0.12	5.5	2.4	0.022	1.5	1.6	0.33	5.4	2.4	0.024	-2.9	0.99	0.0032	0.36	2.1	0.86	1.1	1.1	0.32
	P41222	0.0062	0.0008	1.1e-14	-2.1	1.1	0.062	-0.47	1.1	0.68	1.8	1.1	0.11	-0.62	1.2	0.59	-1.3	1.1	0.24	1.4	1.1	0.21	-2.7	1.4	0.046	-0.72	1.2	0.54	-2.2	1.2	0.06	4.6	1.7	0.0059	-0.11	1.1	0.92	3.3	1.6	0.047	-1.2	0.68	0.084	0.51	1.4	0.72	1.4	0.74	0.058
	P41240	5.2e-05	0.00081	0.95	1.5	1.1	0.17	0.54	1.1	0.62	-1.5	1.1	0.15	0.54	1.1	0.63	-2.4	1.1	0.029	-0.39	1.1	0.73	-0.43	1.3	0.75	0.31	1.1	0.79	-2.9	1.2	0.013	4.3	1.6	0.008	1.7	1	0.1	2	1.6	0.22	-1.9	0.67	0.0039	0.24	1.4	0.86	0.41	0.73	0.57
	P45973	-0.0008	0.00094	0.4	-1.1	1.3	0.41	1.3	1.3	0.3	-0.34	1.3	0.79	-0.54	1.3	0.69	-0.74	1.3	0.56	1.1	1.3	0.39	0.47	1.6	0.77	0.53	1.3	0.69	-0.81	1.4	0.55	5.4	1.9	0.0044	-0.24	1.2	0.84	4.3	1.9	0.023	-2	0.78	0.01	0.13	1.7	0.94	1.1	0.85	0.18
	P45985	-0.00093	0.0011	0.41	0.027	1.5	0.99	-0.15	1.5	0.92	0.75	1.5	0.62	-1.1	1.6	0.49	-0.4	1.5	0.79	-0.0045	1.6	1	2.7	1.9	0.14	-2.7	1.6	0.096	-4.6	1.6	0.0052	4.5	2.3	0.046	-2.6	1.5	0.076	-0.82	2.2	0.72	0.56	0.93	0.54	2.5	2	0.2	2.3	1	0.025
	P46734	-0.00082	0.0011	0.46	0.36	1.5	0.81	2.2	1.5	0.14	-1.3	1.5	0.37	2	1.6	0.2	-2.9	1.5	0.052	-0.26	1.5	0.86	-1.4	1.8	0.43	-0.45	1.6	0.77	-3.9	1.6	0.016	5.8	2.2	0.009	0.99	1.4	0.49	4.5	2.2	0.043	-2.9	0.91	0.0016	1.7	1.9	0.39	0.53	1	0.6
	P48739	-0.00014	0.00096	0.88	-0.53	1.3	0.69	2.2	1.3	0.087	-0.33	1.3	0.79	0.12	1.3	0.93	-1.4	1.3	0.28	0.21	1.3	0.87	0.33	1.6	0.84	0.032	1.4	0.98	-1.7	1.4	0.22	5.8	1.9	0.0025	0.13	1.2	0.92	4.6	1.9	0.017	-2.4	0.79	0.0022	0.93	1.7	0.58	1.5	0.87	0.085
	P48960	0.0044	0.00096	6.2e-06	-0.77	1.3	0.56	1.4	1.3	0.29	-1.4	1.3	0.29	-0.46	1.4	0.73	-1.6	1.3	0.22	-0.41	1.4	0.76	-1.1	1.6	0.51	-1.1	1.4	0.44	0.4	1.4	0.78	1.2	2	0.56	-0.28	1.3	0.82	-1.4	1.9	0.48	-0.69	0.81	0.39	0.54	1.7	0.75	-0.0054	0.88	1
	P49006	0.0025	0.0007	0.0004	-0.44	0.97	0.65	-1.1	0.96	0.26	0.71	0.95	0.46	-0.67	0.99	0.5	-0.92	0.95	0.34	0.63	0.98	0.52	-0.52	1.2	0.66	-0.5	1	0.62	-1.8	1	0.087	1.9	1.4	0.19	-0.068	0.92	0.94	-1.2	1.4	0.42	0.077	0.59	0.9	0.18	1.2	0.88	0.92	0.64	0.15
	P49763	0.00047	0.00093	0.61	1.1	1.3	0.38	0.98	1.3	0.44	-1.6	1.2	0.19	1.1	1.3	0.39	-2.8	1.3	0.027	0.089	1.3	0.95	-0.29	1.5	0.85	0.17	1.3	0.9	-2.1	1.4	0.12	5.7	1.9	0.0025	0.21	1.2	0.86	2.1	1.9	0.26	-1.8	0.77	0.02	0.44	1.6	0.79	1.4	0.84	0.1
	P49795	-0.0003	0.00092	0.75	-0.033	1.3	0.98	1	1.2	0.41	-0.92	1.2	0.46	-0.24	1.3	0.85	-1.2	1.2	0.33	0.49	1.3	0.7	0.9	1.5	0.56	-0.19	1.3	0.88	-2.9	1.3	0.029	5.3	1.9	0.0044	0.32	1.2	0.79	2	1.8	0.29	-2.3	0.76	0.003	-0.23	1.6	0.89	0.93	0.83	0.27
	P49840	-0.00083	0.0013	0.53	1.7	1.8	0.34	1.7	1.8	0.34	-2.2	1.8	0.21	2	1.9	0.29	-3.1	1.8	0.08	-0.12	1.8	0.95	-0.98	2.2	0.65	-0.2	1.9	0.91	-5.5	1.9	0.0045	8.1	2.7	0.0025	2.8	1.7	0.097	5.4	2.6	0.043	-4.3	1.1	6.9e-05	1.5	2.3	0.51	1.1	1.2	0.37
	P49961	0.001	0.00088	0.25	0.059	1.2	0.96	1.5	1.2	0.21	0.33	1.2	0.78	-0.99	1.2	0.43	-1.3	1.2	0.29	0.85	1.2	0.49	1	1.5	0.49	0.76	1.3	0.55	-2.2	1.3	0.085	5	1.8	0.0049	1.2	1.1	0.28	3.3	1.8	0.059	-1.8	0.73	0.012	0.56	1.6	0.72	0.85	0.8	0.29
	P49961_1	0.0025	0.00095	0.0083	3.9	1.3	0.003	-0.37	1.3	0.77	-0.37	1.3	0.77	1.7	1.3	0.21	-1.5	1.3	0.25	-0.39	1.3	0.77	0.27	1.6	0.86	-0.56	1.4	0.68	-2.9	1.4	0.038	1.9	1.9	0.33	-0.54	1.2	0.66	0.56	1.9	0.77	-0.43	0.79	0.59	1.5	1.7	0.36	0.55	0.87	0.52
	P51665	0.001	0.00085	0.22	0.34	1.2	0.77	1.7	1.1	0.15	-1.1	1.1	0.31	-0.49	1.2	0.68	-1.8	1.1	0.12	0.68	1.2	0.57	0.083	1.4	0.95	0.14	1.2	0.91	-2.1	1.2	0.087	4.4	1.7	0.0093	-0.68	1.1	0.53	3	1.7	0.077	-1.5	0.7	0.034	0.96	1.5	0.52	0.78	0.77	0.31
	P51671	0.0086	0.00091	1.6e-20	0.38	1.3	0.77	0.54	1.3	0.67	-0.44	1.3	0.73	-0.88	1.3	0.51	-1.4	1.3	0.27	-1.5	1.3	0.26	1.1	1.6	0.47	-1.5	1.4	0.25	-2.1	1.4	0.14	0.7	1.9	0.71	-0.16	1.2	0.9	1.9	1.9	0.31	-1.2	0.79	0.12	-0.024	1.7	0.99	0.25	0.86	0.77
	P51858	0.0017	0.0011	0.12	1.2	1.5	0.42	1.8	1.5	0.22	-1.2	1.5	0.42	0.93	1.6	0.55	-2.7	1.5	0.077	-0.61	1.6	0.7	-2.7	1.9	0.15	-0.23	1.6	0.88	-3.5	1.6	0.031	5.9	2.3	0.0083	0.4	1.5	0.78	3.6	2.2	0.1	-2.1	0.92	0.023	2.3	2	0.25	0.18	1	0.86
	P51858_1	0.0006	0.0012	0.6	1.9	1.6	0.22	2.1	1.6	0.19	-0.091	1.5	0.95	1.5	1.6	0.34	-3	1.6	0.057	-0.011	1.6	0.99	-2.9	1.9	0.13	-0.51	1.6	0.76	-3.8	1.7	0.022	5.6	2.3	0.017	1.4	1.5	0.34	3.4	2.3	0.14	-1.9	0.96	0.047	1.7	2	0.4	0.17	1	0.87
	P51965	0.0012	0.0013	0.35	1.6	1.8	0.38	2.4	1.8	0.17	-1.7	1.7	0.32	1.2	1.8	0.5	-2.1	1.8	0.23	-0.064	1.8	0.97	-1.3	2.2	0.55	-0.33	1.8	0.86	-4.7	1.9	0.014	6.3	2.6	0.017	1.9	1.7	0.25	5.3	2.6	0.043	-3.3	1.1	0.0021	0.5	2.3	0.83	1.6	1.2	0.18
	P52758	0.0058	0.0013	8.8e-06	0.73	1.8	0.68	-0.088	1.8	0.96	0.82	1.8	0.64	1.5	1.8	0.41	-3.1	1.8	0.075	-1	1.8	0.58	-0.25	2.2	0.91	-1.4	1.9	0.47	-3.7	1.9	0.051	3.5	2.6	0.18	-0.19	1.7	0.91	2.8	2.6	0.29	-1.5	1.1	0.18	2.6	2.3	0.27	0.27	1.2	0.82
	P52797	-0.00039	0.00078	0.62	0.55	1.1	0.6	-0.81	1.1	0.44	0.53	1	0.61	-0.11	1.1	0.92	-1.4	1	0.18	1.3	1.1	0.25	-0.36	1.3	0.78	0.11	1.1	0.92	-1.9	1.1	0.096	2.6	1.6	0.1	-1.1	1	0.29	0.62	1.6	0.69	-1	0.64	0.11	0.4	1.4	0.77	0.75	0.7	0.29
	P52823	0.0052	0.00088	5.8e-09	2.6	1.2	0.032	-0.53	1.2	0.66	0.58	1.2	0.63	-0.48	1.3	0.7	-1.2	1.2	0.33	0.67	1.2	0.59	-0.53	1.5	0.72	-1.8	1.3	0.15	-0.87	1.3	0.51	0.78	1.8	0.67	-0.24	1.2	0.84	0.23	1.8	0.9	-0.33	0.74	0.65	0.92	1.6	0.56	0.7	0.81	0.39
	P53365	0.0041	0.00089	4.1e-06	-0.28	1.2	0.82	0.92	1.2	0.45	1.4	1.2	0.24	0.038	1.3	0.98	-1.6	1.2	0.19	-0.27	1.3	0.83	-2.1	1.5	0.15	0.11	1.3	0.93	-2.5	1.3	0.055	2.3	1.8	0.21	1.2	1.2	0.3	1.3	1.8	0.46	-0.095	0.75	0.9	1.7	1.6	0.29	-0.17	0.81	0.83
	P55008	0.00035	0.001	0.73	-2.4	1.4	0.081	-1.7	1.4	0.22	-1.7	1.3	0.2	-2.1	1.4	0.13	-1.9	1.4	0.17	1.6	1.4	0.25	0.083	1.7	0.96	1.6	1.4	0.28	-2.9	1.5	0.043	5.6	2	0.0055	3.3	1.3	0.012	4.3	2	0.033	-2.3	0.83	0.0049	1.2	1.8	0.49	1.7	0.9	0.062
	P55055	0.00088	0.00077	0.25	0.12	1.1	0.91	0.44	1	0.67	-1.1	1	0.3	0.22	1.1	0.84	-1.7	1	0.11	1.1	1.1	0.29	0.45	1.3	0.73	0.2	1.1	0.85	-2.3	1.1	0.037	5	1.6	0.0013	0.28	1	0.78	3	1.5	0.049	-1.7	0.64	0.0068	-0.22	1.4	0.87	1	0.7	0.15
	P55199	6.2e-05	0.00076	0.93	-0.33	1	0.75	1.5	1	0.16	0.16	1	0.88	0.31	1.1	0.77	-1.4	1	0.17	0.16	1.1	0.88	0.29	1.3	0.82	0.43	1.1	0.69	-1.3	1.1	0.22	4.8	1.5	0.0017	0.69	0.99	0.48	2.9	1.5	0.054	-1.8	0.63	0.0037	0.41	1.3	0.76	0.82	0.69	0.23
	P55773	0.0015	0.00089	0.092	0.8	1.2	0.51	0.66	1.2	0.59	0.11	1.2	0.93	0.29	1.3	0.82	-0.45	1.2	0.71	0.031	1.2	0.98	-2.8	1.5	0.056	0.37	1.3	0.77	-2.6	1.3	0.046	4.7	1.8	0.0087	-0.54	1.2	0.64	1.8	1.8	0.31	0.059	0.74	0.94	-1.9	1.6	0.23	0.61	0.81	0.45
	P56211	-0.0001	0.001	0.92	1.1	1.4	0.43	0.93	1.4	0.51	-0.57	1.4	0.68	1.4	1.5	0.33	-2.7	1.4	0.053	-0.21	1.4	0.88	-0.81	1.7	0.64	-1	1.5	0.48	-4.5	1.5	0.0028	6.2	2.1	0.0028	1.3	1.3	0.32	4	2.1	0.054	-2.6	0.85	0.0021	0.43	1.8	0.81	1	0.93	0.27
	P57087	0.0015	0.00085	0.084	-0.59	1.2	0.62	1.3	1.2	0.27	0.39	1.1	0.73	0.62	1.2	0.6	-1.3	1.2	0.27	0.5	1.2	0.68	-0.59	1.4	0.68	-0.11	1.2	0.93	-2.8	1.2	0.024	5.3	1.7	0.0023	0.84	1.1	0.45	3.7	1.7	0.032	-2.3	0.71	0.0014	1.5	1.5	0.32	0.63	0.77	0.42
	P58335	0.0018	0.00089	0.041	-0.12	1.2	0.92	-0.66	1.2	0.59	0.59	1.2	0.62	-1.1	1.3	0.39	0.18	1.2	0.88	2.6	1.2	0.04	-4.4	1.5	0.0028	0.74	1.3	0.56	0.46	1.3	0.72	3.1	1.8	0.082	-1.1	1.2	0.33	-0.5	1.8	0.78	-0.3	0.74	0.68	0.026	1.6	0.99	1.5	0.81	0.062
	P60604	0.0026	0.0011	0.02	0.88	1.5	0.56	1.6	1.5	0.3	-1.9	1.5	0.2	-1.3	1.6	0.4	0.15	1.5	0.92	-1.4	1.5	0.37	2.9	1.8	0.11	-1.5	1.6	0.34	-2.7	1.6	0.098	4.8	2.2	0.03	-1.8	1.4	0.2	1	2.2	0.65	-1.7	0.91	0.066	0.93	1.9	0.63	0.13	1	0.89
	P60985	2.3e-05	0.0011	0.98	-0.45	1.6	0.77	0.61	1.5	0.69	-1.3	1.5	0.39	2.5	1.6	0.11	-1.6	1.5	0.29	-0.24	1.6	0.88	-0.95	1.9	0.61	1.6	1.6	0.32	0.025	1.7	0.99	6.1	2.3	0.0078	0.11	1.5	0.94	4.4	2.3	0.056	-2.5	0.94	0.0073	0.43	2	0.83	2.2	1	0.032
	P61626	0.0035	0.001	0.00063	-0.12	1.4	0.93	-0.62	1.4	0.66	1.1	1.4	0.43	0.24	1.5	0.87	-1.4	1.4	0.3	-0.17	1.4	0.91	-1.4	1.7	0.43	-2.8	1.5	0.057	-3.6	1.5	0.018	2	2.1	0.34	-0.96	1.3	0.48	0.51	2.1	0.81	-0.46	0.86	0.59	0.079	1.8	0.97	0.78	0.94	0.4
	P61769	0.0044	0.00063	6.7e-12	-3.6	0.88	5.5e-05	-1.7	0.88	0.059	0.42	0.87	0.63	2.4	0.91	0.0092	0.12	0.87	0.89	0.44	0.9	0.62	0.49	1.1	0.65	-0.88	0.92	0.34	-1.8	0.94	0.055	3	1.3	0.022	0.35	0.84	0.68	1.4	1.3	0.3	-0.13	0.54	0.81	-3.4	1.1	0.0025	1.1	0.59	0.055
	P62826	-0.00016	0.00086	0.85	1.6	1.2	0.18	1.9	1.2	0.11	-2.4	1.2	0.037	0.14	1.2	0.91	-0.6	1.2	0.61	-1.2	1.2	0.32	-0.61	1.4	0.67	-0.75	1.2	0.54	-3.1	1.3	0.014	3.5	1.7	0.043	0.39	1.1	0.73	1.1	1.7	0.53	-1.4	0.71	0.046	0.76	1.5	0.61	-0.12	0.78	0.87
	P63098	0.00046	0.0011	0.68	1.4	1.5	0.35	1.4	1.5	0.33	-1.9	1.5	0.18	0.69	1.5	0.65	-3.8	1.5	0.0091	1.7	1.5	0.27	-0.84	1.8	0.64	-0.65	1.6	0.68	-3	1.6	0.057	4.6	2.2	0.039	2	1.4	0.17	2.3	2.2	0.3	-2.3	0.9	0.011	-0.67	1.9	0.73	1.2	0.99	0.23
	P63241	0.00043	0.001	0.68	1.4	1.4	0.32	2	1.4	0.17	-2.5	1.4	0.074	0.74	1.5	0.62	-2.1	1.4	0.13	-0.65	1.5	0.66	-1.5	1.7	0.38	-0.45	1.5	0.76	-4.8	1.5	0.0017	6.1	2.1	0.0038	1.5	1.4	0.28	3.6	2.1	0.087	-3.2	0.87	0.00024	1.1	1.8	0.55	0.6	0.95	0.53
	P63279	-0.00062	0.001	0.55	2	1.4	0.17	1.7	1.4	0.23	-2	1.4	0.16	0.66	1.5	0.65	-2	1.4	0.16	-0.24	1.5	0.87	-0.96	1.7	0.58	-0.33	1.5	0.82	-4.6	1.5	0.0023	5.8	2.1	0.0058	2	1.4	0.14	3.1	2.1	0.14	-2.8	0.86	0.0012	0.43	1.8	0.81	0.49	0.94	0.6
	P78543	-1.8e-05	0.001	0.99	0.072	1.4	0.96	2.4	1.4	0.082	0.75	1.4	0.59	0.84	1.4	0.56	-1.4	1.4	0.31	-0.66	1.4	0.64	0.58	1.7	0.73	0.98	1.5	0.5	-0.99	1.5	0.51	5.1	2.1	0.014	1.2	1.3	0.36	2.9	2	0.16	-1.3	0.85	0.12	-0.35	1.8	0.84	0.062	0.92	0.95
	P99999	-0.0012	0.0011	0.28	1.1	1.5	0.44	0.82	1.5	0.58	-0.63	1.5	0.67	0.15	1.5	0.92	-0.23	1.5	0.88	2	1.5	0.18	1.4	1.8	0.44	-2.9	1.5	0.061	-2.7	1.6	0.087	2.8	2.2	0.2	-0.26	1.4	0.85	2.2	2.2	0.32	-1.8	0.9	0.048	0.52	1.9	0.79	0.047	0.98	0.96
	Q01995	0.016	0.00088	1e-65	-1.4	1.4	0.32	-0.42	1.4	0.76	-0.17	1.3	0.9	-0.38	1.4	0.79	-1.4	1.4	0.32	-0.63	1.4	0.65	-0.28	1.7	0.87	-0.55	1.4	0.7	-2.2	1.5	0.14	2.3	2	0.25	-0.1	1.3	0.94	0.43	2	0.83	0.084	0.83	0.92	-1.1	1.8	0.54	0.63	0.91	0.49
	Q02413	0.00071	0.0011	0.52	-0.4	1.5	0.79	3.3	1.5	0.03	0.73	1.5	0.62	0.15	1.6	0.92	-0.086	1.5	0.95	0.99	1.5	0.52	2	1.8	0.27	-0.014	1.6	0.99	-2.1	1.6	0.2	6.4	2.2	0.0046	-1.4	1.4	0.35	4.8	2.2	0.029	-2.3	0.92	0.012	2	2	0.31	0.43	1	0.67
	Q02790	-4.3e-05	0.00091	0.96	1.4	1.2	0.25	1.8	1.2	0.15	-2	1.2	0.1	0.72	1.3	0.58	-3	1.2	0.014	-0.24	1.3	0.85	0.01	1.5	0.99	-0.29	1.3	0.82	-3.5	1.3	0.0078	3.9	1.8	0.032	1.3	1.2	0.28	2.8	1.8	0.12	-2.1	0.75	0.0053	1.8	1.6	0.26	0.32	0.82	0.7
	Q03154	0.0038	0.0016	0.02	4.3	2.2	0.05	0.28	2.2	0.9	-1.1	2.2	0.61	0.33	2.3	0.88	-3.9	2.2	0.071	-1.7	2.3	0.46	1.7	2.7	0.52	-2.2	2.3	0.34	-4.6	2.4	0.053	0.73	3.3	0.82	-0.59	2.1	0.78	-0.64	3.2	0.84	-0.13	1.3	0.92	3.6	2.8	0.2	-0.44	1.5	0.77
	Q03692	0.0039	0.0013	0.0025	0.3	1.8	0.87	1.2	1.8	0.48	-0.46	1.7	0.79	-0.72	1.8	0.69	-1.4	1.7	0.43	-1.9	1.8	0.3	-2.7	2.1	0.21	-1.7	1.8	0.36	-4	1.9	0.035	6.9	2.6	0.0078	0.83	1.7	0.62	2.3	2.6	0.38	-2.1	1.1	0.048	-0.85	2.3	0.71	0.45	1.2	0.7
	Q04912	0.00013	0.00098	0.9	-0.33	1.3	0.8	2	1.3	0.13	0.28	1.3	0.83	0.071	1.4	0.96	-0.12	1.3	0.93	0.67	1.4	0.62	0.92	1.6	0.57	0.25	1.4	0.86	-2.3	1.4	0.11	6.9	2	0.00049	-0.025	1.3	0.98	4.7	2	0.017	-2.2	0.81	0.0066	0.51	1.7	0.77	0.84	0.89	0.34
	Q06124	0.0027	0.0013	0.038	0.84	1.8	0.64	1.1	1.8	0.52	-0.037	1.7	0.98	0.9	1.8	0.62	-3.4	1.7	0.054	1.6	1.8	0.37	-4.3	2.1	0.046	0.27	1.8	0.88	-4.3	1.9	0.021	8.1	2.6	0.002	3.9	1.7	0.021	4.7	2.6	0.067	-2.7	1.1	0.012	0.53	2.3	0.82	0.72	1.2	0.54
	Q07021	0.0015	0.00069	0.027	0.33	0.95	0.73	0.55	0.94	0.56	-0.91	0.93	0.33	0.078	0.98	0.94	-1.1	0.94	0.24	1.3	0.97	0.19	0.85	1.2	0.46	-0.87	0.99	0.38	-1.8	1	0.073	2.4	1.4	0.082	0.23	0.9	0.8	2.7	1.4	0.05	-1.4	0.57	0.015	0.62	1.2	0.61	1.2	0.63	0.055
	Q07654	0.0057	0.0011	6.2e-08	2.8	1.5	0.057	0.74	1.5	0.61	1.4	1.4	0.32	-3.3	1.5	0.029	-2.4	1.4	0.092	3.2	1.5	0.034	4.7	1.8	0.0087	-0.29	1.5	0.85	-3	1.6	0.058	2.9	2.2	0.18	-3	1.4	0.03	3.3	2.1	0.13	-1.2	0.89	0.18	0.99	1.9	0.6	0.57	0.97	0.56
	Q07654_1	0.0033	0.00091	0.00026	2.3	1.3	0.073	0.46	1.2	0.71	0.72	1.2	0.56	-2.4	1.3	0.068	-2.1	1.2	0.083	2.5	1.3	0.049	3.9	1.5	0.0096	-0.5	1.3	0.7	-2.5	1.3	0.063	3.1	1.9	0.099	-2.5	1.2	0.037	3.2	1.8	0.08	-1.5	0.76	0.045	0.31	1.6	0.85	1.1	0.83	0.2
	Q07817	-0.00013	0.0011	0.9	-0.26	1.5	0.86	2.4	1.5	0.11	-0.34	1.5	0.82	0.54	1.5	0.73	-1.1	1.5	0.46	1.3	1.5	0.39	0.83	1.8	0.65	0.2	1.6	0.9	-2.5	1.6	0.12	7.1	2.2	0.0013	1.1	1.4	0.44	5.6	2.2	0.011	-3.3	0.9	0.00023	0.9	1.9	0.64	2.1	0.99	0.033
	Q07954	0.00025	0.0011	0.81	1	1.5	0.49	-0.26	1.4	0.86	-2.1	1.4	0.15	2	1.5	0.17	-0.98	1.4	0.5	-0.37	1.5	0.8	1.4	1.8	0.43	0.24	1.5	0.88	-1.5	1.6	0.35	5.1	2.2	0.017	0.031	1.4	0.98	2.2	2.1	0.31	-1.3	0.88	0.13	-0.24	1.9	0.9	0.066	0.97	0.95
	Q07954_1	-0.0021	0.0014	0.12	-0.87	1.9	0.65	3.4	1.9	0.074	-1.6	1.9	0.39	-1.9	2	0.33	-4.4	1.9	0.02	1.7	1.9	0.37	-0.89	2.3	0.7	-0.53	2	0.79	-1.9	2	0.35	4.5	2.8	0.11	0.33	1.8	0.85	1.7	2.8	0.53	-2.2	1.1	0.059	1.5	2.4	0.54	0.37	1.3	0.77
	Q07954_2	0.00096	0.0012	0.41	3	1.6	0.055	-0.28	1.6	0.86	-1	1.5	0.52	1.7	1.6	0.29	-2.7	1.6	0.083	-0.27	1.6	0.87	-0.28	1.9	0.88	-0.55	1.6	0.74	0.55	1.7	0.74	2.5	2.3	0.28	-0.27	1.5	0.86	1.2	2.3	0.61	-1.2	0.96	0.23	-0.91	2	0.65	0.047	1	0.96
	Q08209__P63098	-0.0017	0.0012	0.14	0.53	1.6	0.74	2	1.6	0.22	-1.7	1.6	0.27	1	1.7	0.53	-2.7	1.6	0.09	-0.13	1.6	0.94	-0.95	2	0.63	-0.012	1.7	0.99	-5	1.7	0.0038	6.7	2.4	0.0048	2.4	1.5	0.12	3.8	2.4	0.11	-2.9	0.98	0.0029	1.1	2.1	0.59	0.78	1.1	0.47
	Q08334	-0.00054	0.00081	0.5	-0.38	1.1	0.74	1.6	1.1	0.14	-0.1	1.1	0.92	0.61	1.1	0.59	-1.3	1.1	0.24	1	1.1	0.36	1.2	1.3	0.38	0.19	1.2	0.87	-2.4	1.2	0.046	5.8	1.6	0.00038	0.036	1.1	0.97	3.6	1.6	0.027	-1.9	0.67	0.0047	0.59	1.4	0.68	0.87	0.73	0.24
	Q08345	-0.0014	0.00085	0.099	1.4	1.2	0.23	0.7	1.2	0.54	1.1	1.1	0.32	0.45	1.2	0.71	-2.5	1.2	0.029	1.2	1.2	0.32	1.9	1.4	0.19	0.82	1.2	0.5	-1	1.2	0.41	3.4	1.7	0.052	1.5	1.1	0.19	3.9	1.7	0.023	-1.6	0.71	0.023	1.3	1.5	0.39	-0.059	0.77	0.94
	Q0VAA2	0.00038	0.0011	0.72	-0.87	1.4	0.55	2	1.4	0.17	0.21	1.4	0.88	-0.23	1.5	0.88	-2.3	1.4	0.11	1.1	1.5	0.47	-0.55	1.8	0.75	-0.8	1.5	0.6	-1.6	1.5	0.3	6.8	2.1	0.0014	-0.59	1.4	0.67	3.5	2.1	0.098	-2.3	0.87	0.0074	1.8	1.9	0.34	1.9	0.96	0.048
	Q12884	0.00079	0.00073	0.28	1.4	0.99	0.15	2.4	0.98	0.015	1.4	0.97	0.16	-0.71	1	0.49	-2	0.98	0.038	-0.43	1	0.67	0.32	1.2	0.79	1.6	1	0.12	-0.84	1.1	0.43	1.8	1.5	0.22	-0.034	0.94	0.97	-1.2	1.5	0.43	-0.29	0.6	0.64	0.75	1.3	0.56	0.59	0.66	0.37
	Q13219	0.0035	0.0012	0.0033	-1.8	1.6	0.27	-0.21	1.6	0.9	1.7	1.6	0.28	1.1	1.7	0.52	-0.57	1.6	0.72	0.35	1.7	0.83	2.1	2	0.28	-0.062	1.7	0.97	-3.1	1.7	0.071	2.1	2.4	0.39	-2.2	1.5	0.15	2.3	2.4	0.33	-0.51	0.99	0.61	2	2.1	0.33	0.28	1.1	0.8
	Q13557	-0.00083	0.0017	0.62	1.2	2.3	0.61	1.7	2.3	0.48	-1.7	2.3	0.46	-1.8	2.4	0.45	-3	2.3	0.2	2.5	2.4	0.3	-4.4	2.8	0.12	-2.5	2.4	0.3	-4.5	2.5	0.068	6	3.4	0.081	3.5	2.2	0.11	6.5	3.4	0.058	-4.2	1.4	0.003	0.68	3	0.82	3	1.5	0.052
	Q13651	0.00054	0.00094	0.57	-1.3	1.3	0.31	2.9	1.3	0.022	1	1.3	0.42	0.35	1.3	0.79	-0.71	1.3	0.58	0.46	1.3	0.73	0.71	1.6	0.65	-0.33	1.3	0.81	-2.3	1.4	0.1	3.8	1.9	0.045	-1.4	1.2	0.25	2.8	1.9	0.13	-1.5	0.78	0.049	0.77	1.7	0.64	1.3	0.85	0.13
	Q13651_1	0.00056	0.001	0.58	0.52	1.4	0.7	-0.13	1.4	0.92	-0.37	1.3	0.78	2.9	1.4	0.037	-1	1.3	0.45	-0.62	1.4	0.65	0.73	1.7	0.66	0.3	1.4	0.83	-2	1.5	0.16	4.6	2	0.023	0.54	1.3	0.68	0.56	2	0.78	-1.5	0.83	0.065	-1.4	1.8	0.42	0.79	0.9	0.38
	Q13765	-0.00053	0.0015	0.72	1.9	2	0.33	2.2	2	0.26	-2	2	0.31	1.8	2.1	0.38	-3.6	2	0.065	-0.31	2	0.88	-1.6	2.4	0.52	-0.49	2.1	0.81	-5.2	2.1	0.015	7.3	3	0.013	3.5	1.9	0.067	4.4	2.9	0.13	-4	1.2	0.0009	-0.051	2.6	0.98	0.99	1.3	0.45
	Q13873	0.00015	0.00091	0.87	-0.52	1.2	0.67	0.49	1.2	0.69	-1.5	1.2	0.23	0.29	1.3	0.82	-1.6	1.2	0.18	-0.77	1.3	0.54	0.064	1.5	0.97	-0.069	1.3	0.96	-2.1	1.3	0.12	3.9	1.8	0.033	0.028	1.2	0.98	4.3	1.8	0.018	-2	0.75	0.0076	-0.19	1.6	0.91	0.55	0.82	0.5
	Q14019	0.00091	0.00074	0.22	0.99	1	0.33	0.48	1	0.63	-1.7	0.99	0.094	0.49	1	0.64	-1.9	0.99	0.056	0.56	1	0.59	-0.27	1.2	0.83	-0.54	1	0.61	-1.8	1.1	0.09	3.8	1.5	0.011	-0.42	0.96	0.66	2.8	1.5	0.054	-1.8	0.61	0.0031	1.1	1.3	0.39	0.65	0.67	0.33
	Q14126	-0.00039	0.00074	0.6	0.28	1	0.78	-0.44	1	0.66	1.7	0.99	0.09	0.47	1	0.65	0.85	1	0.4	-0.5	1	0.63	-0.05	1.2	0.97	0.55	1.1	0.6	-0.25	1.1	0.81	2.9	1.5	0.049	-1.9	0.96	0.051	1.2	1.5	0.43	-0.67	0.62	0.27	0.21	1.3	0.87	0.8	0.67	0.23
	Q14508	0.011	0.00087	1.1e-36	-1.6	1.3	0.21	0.48	1.3	0.71	0.67	1.3	0.59	-0.97	1.3	0.47	-2	1.3	0.12	-0.91	1.3	0.49	-0.58	1.6	0.71	-0.36	1.3	0.79	-1.9	1.4	0.16	3.9	1.9	0.042	-0.27	1.2	0.83	1.8	1.9	0.34	-1	0.78	0.18	-1.3	1.7	0.44	0.99	0.85	0.25
	Q14982	0.0039	0.00076	2.8e-07	0.014	1.1	0.99	-1.5	1	0.16	-0.33	1	0.75	-0.069	1.1	0.95	-1.5	1	0.15	-0.44	1.1	0.68	-0.18	1.3	0.89	-0.11	1.1	0.92	-1.1	1.1	0.34	4	1.6	0.011	1.3	1	0.2	1.2	1.5	0.45	-1	0.64	0.1	-2.2	1.4	0.11	0.01	0.7	0.99
	Q15075	-0.00015	0.001	0.88	-0.86	1.4	0.54	2.3	1.4	0.089	-0.27	1.4	0.84	0.24	1.4	0.87	-2.6	1.4	0.055	1.1	1.4	0.44	-0.15	1.7	0.93	-0.93	1.4	0.52	-2.6	1.5	0.074	6.8	2	0.00087	-0.00093	1.3	1	3.6	2	0.072	-2.5	0.83	0.0029	0.88	1.8	0.62	1.1	0.91	0.23
	Q15116	-0.0012	0.0013	0.34	-2.2	1.7	0.2	1.1	1.7	0.54	1.3	1.7	0.44	0.79	1.8	0.66	-1.9	1.7	0.26	1.9	1.8	0.29	1	2.1	0.63	-0.22	1.8	0.9	-0.49	1.8	0.79	4.7	2.6	0.064	0.73	1.6	0.66	3.3	2.5	0.19	-1.6	1	0.12	1.3	2.2	0.55	0.73	1.1	0.52
	Q16270	0.0041	0.00075	4.2e-08	0.72	1	0.49	-2.2	1	0.033	-1.5	1	0.15	-0.056	1.1	0.96	-2.2	1	0.03	-0.096	1.1	0.93	-0.84	1.3	0.5	-0.052	1.1	0.96	-2.3	1.1	0.039	1.1	1.5	0.47	0.57	0.98	0.56	0.21	1.5	0.89	-0.029	0.63	0.96	1.2	1.3	0.37	0.62	0.68	0.37
	Q16548	0.002	0.0006	0.00073	0.36	0.82	0.66	0.69	0.82	0.4	-1.1	0.81	0.17	0.7	0.85	0.41	-1.3	0.81	0.12	0.61	0.84	0.47	-0.32	1	0.75	-0.51	0.86	0.55	-2.1	0.88	0.016	3.5	1.2	0.0037	0.55	0.78	0.48	2.4	1.2	0.048	-1.4	0.5	0.0054	0.77	1.1	0.47	0.61	0.54	0.26
	Q16549	-0.00024	0.00079	0.76	1.1	1.1	0.3	0.38	1.1	0.72	0.14	1.1	0.9	-1.8	1.1	0.11	-1.5	1.1	0.15	-0.77	1.1	0.49	0.63	1.3	0.63	-0.11	1.1	0.92	-2.1	1.1	0.065	1.1	1.6	0.5	-1.3	1	0.19	-1	1.6	0.53	-0.039	0.65	0.95	-0.064	1.4	0.96	-0.43	0.71	0.55
	Q16623	0.003	0.00083	0.00036	-0.092	1.1	0.94	-1.1	1.1	0.33	-0.032	1.1	0.98	0.9	1.2	0.44	-1.7	1.1	0.14	-1.1	1.2	0.35	-2.6	1.4	0.063	-0.88	1.2	0.46	-2.2	1.2	0.065	2.8	1.7	0.094	1.6	1.1	0.13	1.1	1.7	0.51	-1.1	0.69	0.11	0.049	1.5	0.97	1.1	0.75	0.14
	Q16627	0.0049	0.0012	9.4e-05	-2.4	1.7	0.15	0.34	1.7	0.84	1.6	1.7	0.34	1.5	1.8	0.41	-1.2	1.7	0.49	-0.26	1.7	0.88	-2.7	2.1	0.2	-0.29	1.8	0.87	-0.37	1.8	0.84	0.81	2.5	0.75	-0.79	1.6	0.63	1.8	2.5	0.47	-0.55	1	0.6	-2.7	2.2	0.22	1.9	1.1	0.1
	Q16719	-7.4e-05	0.00088	0.93	0.72	1.2	0.55	0.86	1.2	0.48	-0.65	1.2	0.58	0.11	1.2	0.93	-2.5	1.2	0.034	-0.011	1.2	0.99	0.57	1.5	0.7	0.35	1.3	0.78	-3.1	1.3	0.015	4.9	1.8	0.006	1.7	1.1	0.14	4.1	1.8	0.019	-2.6	0.73	0.00044	0.49	1.6	0.75	0.62	0.8	0.44
	Q2I0M5	0.0059	0.00084	3.1e-12	-0.29	1.2	0.81	0.3	1.2	0.8	-0.94	1.2	0.42	0.86	1.2	0.48	-2.1	1.2	0.067	-0.3	1.2	0.81	0.38	1.4	0.79	-0.84	1.2	0.49	-2.1	1.3	0.09	4	1.7	0.02	-0.18	1.1	0.87	1.2	1.7	0.5	-1.1	0.72	0.13	-0.33	1.5	0.83	1.4	0.78	0.064
	Q4LDE5	0.0096	0.00088	3.1e-26	-0.46	1.3	0.72	-0.98	1.3	0.44	-1	1.3	0.41	-0.14	1.3	0.91	-2.2	1.3	0.078	-1.7	1.3	0.19	1.2	1.6	0.44	-0.79	1.3	0.56	-3.7	1.4	0.0065	0.98	1.9	0.6	-0.35	1.2	0.77	-1.2	1.9	0.53	-0.27	0.77	0.73	-2	1.6	0.22	0.92	0.84	0.27
	Q4LDE5_1	0.01	0.00089	1.3e-27	0.52	1.3	0.69	-0.24	1.3	0.85	-1.8	1.3	0.16	0.23	1.3	0.86	-2.7	1.3	0.034	-2.1	1.3	0.12	0.9	1.6	0.56	-0.92	1.3	0.49	-3.2	1.4	0.021	0.48	1.9	0.8	-0.37	1.2	0.76	-2	1.9	0.3	0.04	0.78	0.96	-1.7	1.7	0.29	0.66	0.85	0.44
	Q5DT21	-0.0024	0.001	0.016	-0.095	1.4	0.95	1.5	1.4	0.26	-1.1	1.4	0.41	0.85	1.4	0.55	-0.043	1.4	0.97	0.23	1.4	0.87	-0.77	1.7	0.65	2.8	1.4	0.051	0.15	1.5	0.92	4.7	2	0.02	0.22	1.3	0.87	1.7	2	0.39	-0.96	0.83	0.25	-0.011	1.8	1	1.2	0.91	0.2
	Q5S007	0.00066	0.00078	0.4	-0.65	1.1	0.54	0.059	1.1	0.96	-0.046	1	0.96	-0.092	1.1	0.93	-1.3	1.1	0.21	0.36	1.1	0.74	0.56	1.3	0.67	-0.18	1.1	0.87	-0.95	1.1	0.41	2.8	1.6	0.079	1	1	0.3	2.6	1.6	0.091	-1.8	0.64	0.0042	0.67	1.4	0.63	1	0.71	0.16
	Q5T7V8	0.0013	0.001	0.19	1.2	1.4	0.38	0.38	1.4	0.78	-0.12	1.3	0.93	0.62	1.4	0.66	-1.4	1.4	0.3	0.34	1.4	0.81	0.57	1.7	0.73	0.99	1.4	0.49	-2.3	1.5	0.12	5.9	2	0.0033	-0.097	1.3	0.94	3.3	2	0.1	-1.8	0.83	0.033	0.65	1.8	0.71	0.49	0.91	0.59
	Q5TEA6	-0.00094	0.00097	0.33	-0.5	1.3	0.71	1.9	1.3	0.15	0.12	1.3	0.92	0.026	1.4	0.99	-1.1	1.3	0.43	1.7	1.4	0.21	-0.29	1.6	0.86	-0.28	1.4	0.84	-3.2	1.4	0.023	6.2	2	0.0015	0.63	1.3	0.62	1.7	2	0.39	-2.2	0.81	0.0074	0.011	1.7	0.99	1.8	0.88	0.044
	Q5VTT5	0.0011	0.001	0.27	-0.72	1.4	0.6	2.1	1.4	0.13	0.19	1.3	0.89	-1.3	1.4	0.37	-0.044	1.4	0.97	1.1	1.4	0.43	0.41	1.7	0.81	0.26	1.4	0.85	-2.8	1.5	0.059	6.5	2	0.0014	0.79	1.3	0.55	2.3	2	0.26	-1.6	0.83	0.063	-0.042	1.8	0.98	1	0.91	0.25
	Q5VU65	-0.0011	0.0014	0.44	-0.7	2	0.72	0.7	2	0.72	-0.058	1.9	0.98	0.34	2	0.87	-5.1	1.9	0.0085	0.068	2	0.97	-1	2.4	0.67	1.5	2	0.45	0.47	2.1	0.82	4.3	2.9	0.14	0.36	1.9	0.85	1.3	2.9	0.66	-1.5	1.2	0.22	0.58	2.5	0.82	-2.2	1.3	0.084
	Q6PUV4	0.0052	0.00089	6.9e-09	-0.45	1.2	0.71	0.0023	1.2	1	2.4	1.2	0.051	1.2	1.3	0.35	-0.14	1.2	0.91	0.5	1.3	0.69	-2.2	1.5	0.14	0.42	1.3	0.75	-1.2	1.3	0.37	3.1	1.8	0.092	-0.37	1.2	0.75	5.8	1.8	0.0013	-1.4	0.75	0.059	-1.2	1.6	0.47	1.2	0.82	0.13
	Q6UX15	0.00086	0.00085	0.31	-0.47	1.2	0.69	1.5	1.2	0.21	0.076	1.1	0.95	0.58	1.2	0.63	-0.76	1.1	0.51	0.46	1.2	0.7	0.29	1.4	0.84	0.39	1.2	0.75	-2.4	1.2	0.058	6.5	1.7	0.00015	0.59	1.1	0.6	5	1.7	0.0036	-2.2	0.7	0.0018	0.24	1.5	0.87	0.88	0.77	0.25
	Q6UXB1	0.00086	0.0011	0.45	-2	1.5	0.2	2.7	1.5	0.073	0.18	1.5	0.91	-0.35	1.6	0.83	0.062	1.5	0.97	1.3	1.6	0.42	0.74	1.9	0.69	1.1	1.6	0.5	-2.7	1.6	0.093	7.2	2.3	0.0015	-0.16	1.5	0.91	4.5	2.2	0.044	-2.3	0.93	0.013	1.1	2	0.59	1.7	1	0.088
	Q6X784	-0.0019	0.00092	0.041	0.17	1.3	0.89	0.7	1.3	0.58	0.76	1.2	0.54	2.7	1.3	0.041	-2.4	1.2	0.057	-0.41	1.3	0.75	0.26	1.5	0.87	1.7	1.3	0.19	2.3	1.3	0.094	-0.14	1.9	0.94	0.6	1.2	0.62	2.4	1.9	0.2	-1.4	0.77	0.063	-0.86	1.6	0.6	0.69	0.84	0.41
	Q6ZN66	3.7e-05	0.0011	0.97	-0.76	1.5	0.61	2.5	1.5	0.09	-0.69	1.4	0.63	0.53	1.5	0.72	-0.49	1.4	0.73	0.024	1.5	0.99	2.1	1.8	0.24	0.68	1.5	0.66	-2	1.6	0.19	6.7	2.2	0.0019	0.66	1.4	0.63	3	2.1	0.16	-2	0.89	0.021	-0.57	1.9	0.76	1.7	0.97	0.075
	Q7L0X0	0.00018	0.00088	0.84	0.62	1.2	0.61	1.9	1.2	0.12	-0.6	1.2	0.61	-0.75	1.2	0.55	-0.89	1.2	0.45	0.044	1.2	0.97	0.83	1.5	0.57	-1.6	1.3	0.2	-1.9	1.3	0.13	2.9	1.8	0.11	-0.31	1.1	0.78	0.16	1.8	0.93	-0.64	0.73	0.38	0.072	1.5	0.96	0.61	0.8	0.45
	Q7Z6E9	-0.00016	0.00093	0.87	0.33	1.3	0.8	1.8	1.3	0.15	-0.8	1.3	0.53	-0.081	1.3	0.95	-1.5	1.3	0.22	-0.58	1.3	0.66	-0.54	1.6	0.73	0.64	1.3	0.63	-2.3	1.4	0.093	3.9	1.9	0.037	2	1.2	0.098	3.3	1.9	0.076	-2.3	0.77	0.0026	1.6	1.6	0.32	1	0.85	0.24
	Q86Y22	-0.00058	0.0012	0.62	1.8	1.6	0.27	0.77	1.6	0.63	-2.3	1.6	0.14	1.3	1.7	0.42	-3.1	1.6	0.052	0.91	1.6	0.58	-1.4	2	0.46	0.28	1.7	0.87	-3.1	1.7	0.073	6.6	2.4	0.0057	1.4	1.5	0.36	6.1	2.4	0.0099	-2.8	0.97	0.0038	0.4	2.1	0.85	1.1	1.1	0.29
	Q86Y30	0.0021	0.0011	0.057	1.2	1.5	0.44	1.3	1.5	0.39	-0.92	1.5	0.54	1.3	1.6	0.4	-3.8	1.5	0.012	-0.031	1.5	0.98	-2.3	1.8	0.22	-0.59	1.6	0.71	-4.7	1.6	0.0035	6.2	2.2	0.0056	0.98	1.4	0.5	5	2.2	0.024	-2.8	0.91	0.0022	1.4	1.9	0.48	1.2	1	0.25
	Q8IU85	0.00073	0.0011	0.52	1.2	1.5	0.43	3.1	1.5	0.044	0.74	1.5	0.63	0.94	1.6	0.55	-2.2	1.5	0.15	1.6	1.6	0.3	0.16	1.9	0.93	0.63	1.6	0.7	-1.6	1.6	0.32	6.1	2.3	0.0076	-0.78	1.5	0.6	6.6	2.3	0.0035	-2.6	0.93	0.0049	2.3	2	0.26	0.43	1	0.67
	Q8IW00	-0.00032	0.00092	0.73	-0.78	1.3	0.54	2.5	1.2	0.048	0.7	1.2	0.57	0.33	1.3	0.8	-0.77	1.2	0.54	0.23	1.3	0.86	1.2	1.5	0.42	-1.4	1.3	0.29	-2.7	1.3	0.042	6.2	1.9	0.00089	0.26	1.2	0.83	3.6	1.8	0.052	-2.4	0.76	0.0014	0.72	1.6	0.66	1.7	0.83	0.038
	Q8IW41	-0.00083	0.0014	0.54	-0.8	1.9	0.67	0.52	1.8	0.78	-3.3	1.8	0.071	1.4	1.9	0.47	-2.4	1.8	0.2	0.56	1.9	0.77	-3.7	2.3	0.1	-3.3	1.9	0.093	-3.9	2	0.05	6.2	2.7	0.024	1	1.8	0.56	3.8	2.7	0.16	-2.4	1.1	0.032	-1.3	2.4	0.6	-0.17	1.2	0.89
	Q8IW41_1	-0.0038	0.0018	0.034	-0.78	2.4	0.75	2.5	2.4	0.31	-2.9	2.4	0.22	-2.4	2.5	0.34	0.86	2.4	0.72	2.3	2.5	0.36	-0.74	3	0.8	0.22	2.5	0.93	1.3	2.6	0.62	1.2	3.6	0.74	-0.74	2.3	0.75	-3.4	3.6	0.34	0.11	1.5	0.94	-2	3.1	0.52	0.52	1.6	0.75
	Q8IX19	0.00065	0.0011	0.55	-0.097	1.5	0.95	2.6	1.5	0.074	-0.43	1.4	0.77	-0.21	1.5	0.89	-1.2	1.5	0.42	1.2	1.5	0.44	1.1	1.8	0.54	0.1	1.5	0.95	-2.4	1.6	0.12	6	2.2	0.0061	0.23	1.4	0.87	4.2	2.2	0.05	-2.6	0.89	0.0038	0.83	1.9	0.66	1.6	0.97	0.093
	Q8N3X6	-0.00047	0.00082	0.57	-0.077	1.1	0.95	0.67	1.1	0.55	-1.2	1.1	0.28	1.9	1.2	0.098	-2.1	1.1	0.054	0.86	1.1	0.46	1.2	1.4	0.37	-0.56	1.2	0.63	-2	1.2	0.097	2.5	1.7	0.14	1.2	1.1	0.27	3.2	1.7	0.055	-1.3	0.68	0.052	-0.5	1.5	0.73	-0.12	0.75	0.87
	Q8N474	0.005	0.00095	1.6e-07	0.91	1.3	0.49	0.84	1.3	0.52	-2.2	1.3	0.083	0.86	1.4	0.53	-1.9	1.3	0.13	-2	1.3	0.14	-0.65	1.6	0.68	-0.16	1.4	0.91	-1.1	1.4	0.44	2.8	1.9	0.14	1.9	1.2	0.14	2.3	1.9	0.22	-1.2	0.8	0.14	-0.33	1.7	0.84	-0.49	0.87	0.57
	Q8N8J7	-0.00054	0.00078	0.49	-0.12	1.1	0.91	1.9	1.1	0.075	-0.33	1.1	0.76	-0.02	1.1	0.99	-1.4	1.1	0.2	0.12	1.1	0.92	1.5	1.3	0.25	-0.43	1.1	0.7	-1.7	1.1	0.13	4.1	1.6	0.0096	-0.038	1	0.97	2.8	1.6	0.076	-1.7	0.65	0.0075	0.53	1.4	0.7	1.3	0.71	0.067
	Q8N967	0.00055	0.00073	0.45	0.41	1	0.68	1.7	0.99	0.087	-0.1	0.98	0.92	-0.53	1	0.61	-0.98	0.98	0.32	-1.2	1	0.22	0.65	1.2	0.59	1.4	1	0.17	-0.77	1.1	0.47	2.9	1.5	0.048	-0.78	0.95	0.41	3.4	1.5	0.019	-1.1	0.6	0.061	0.88	1.3	0.49	1.2	0.66	0.081
	Q8WWQ8	-0.0002	0.0011	0.85	-0.32	1.5	0.83	2.3	1.5	0.13	-0.56	1.5	0.71	-0.73	1.6	0.64	-1.8	1.5	0.23	0.59	1.5	0.7	1.3	1.8	0.46	0.55	1.6	0.73	-2.8	1.6	0.084	6.2	2.2	0.0054	0.81	1.4	0.57	4.8	2.2	0.031	-2.5	0.91	0.007	1.4	1.9	0.49	1.6	1	0.11
	Q8WXI8	4e-06	0.00094	1	-0.38	1.3	0.77	1.6	1.3	0.2	-0.57	1.3	0.65	-0.24	1.3	0.86	-2	1.3	0.12	-0.22	1.3	0.87	-0.45	1.6	0.77	-0.22	1.3	0.87	-2.4	1.4	0.084	4.7	1.9	0.012	0.81	1.2	0.51	3	1.9	0.11	-2.3	0.77	0.0031	1.5	1.6	0.37	1.7	0.85	0.045
	Q92617	0.001	0.0011	0.36	-0.41	1.5	0.78	2.1	1.5	0.16	1.1	1.5	0.47	0.85	1.5	0.58	-2	1.5	0.19	-0.089	1.5	0.95	-1.3	1.8	0.47	0.013	1.6	0.99	-0.58	1.6	0.72	5.2	2.2	0.02	0.75	1.4	0.6	3.1	2.2	0.17	-2.3	0.91	0.012	0.7	1.9	0.72	2.3	0.99	0.02
	Q92876	0.00024	0.0011	0.83	-1.5	1.6	0.32	3.4	1.5	0.026	0.38	1.5	0.8	-1.2	1.6	0.44	0.76	1.5	0.62	0.64	1.6	0.69	1.3	1.9	0.48	1.3	1.6	0.43	-1.3	1.7	0.44	5.9	2.3	0.011	0.099	1.5	0.95	3.1	2.3	0.18	-2	0.94	0.035	-1.2	2	0.54	1.7	1	0.1
	Q92994	0.00065	0.001	0.52	-2.5	1.4	0.072	0.94	1.4	0.5	0.35	1.4	0.8	0.36	1.4	0.8	-1.2	1.4	0.39	1.7	1.4	0.23	1.6	1.7	0.35	0.68	1.5	0.64	-2.1	1.5	0.16	6.4	2.1	0.0019	0.31	1.3	0.82	4.2	2	0.042	-2.1	0.85	0.013	-0.23	1.8	0.9	1.6	0.92	0.089
	Q93091	0.0092	0.0011	2.1e-15	-1.5	1.6	0.37	0.66	1.6	0.68	0.98	1.6	0.53	0.11	1.7	0.95	-3.5	1.6	0.028	0.17	1.6	0.92	0.47	1.9	0.81	-2.5	1.7	0.14	-4.3	1.7	0.012	3.6	2.4	0.13	-0.19	1.5	0.9	2.1	2.4	0.37	-1.2	0.97	0.22	-3.5	2.1	0.092	1.4	1.1	0.2
	Q96A25	-0.00081	0.0013	0.53	0.77	1.8	0.66	1.8	1.7	0.31	-1.4	1.7	0.43	2.9	1.8	0.11	-2.3	1.7	0.19	1.3	1.8	0.46	2	2.1	0.34	-0.25	1.8	0.89	-3.1	1.9	0.1	6.7	2.6	0.0097	2.5	1.7	0.13	3.9	2.6	0.13	-3.6	1.1	0.00061	-0.18	2.3	0.94	1.4	1.2	0.24
	Q96B86	0.00014	0.00065	0.83	0.28	0.9	0.76	-1.3	0.89	0.14	0.87	0.88	0.32	-0.36	0.92	0.69	-0.47	0.88	0.6	0.53	0.91	0.56	-1.1	1.1	0.31	-0.24	0.93	0.8	-1.7	0.95	0.07	3.2	1.3	0.015	-0.56	0.85	0.51	1.2	1.3	0.36	-0.56	0.54	0.3	-0.35	1.2	0.76	0.15	0.59	0.8
	Q96C24	-0.00012	0.00097	0.9	0.15	1.3	0.91	0.94	1.3	0.48	-1.6	1.3	0.22	0.67	1.4	0.62	-2.5	1.3	0.061	0.69	1.4	0.61	0.22	1.6	0.89	0.3	1.4	0.83	-2.5	1.4	0.082	5.6	2	0.0047	0.56	1.3	0.66	2.9	1.9	0.13	-2.5	0.8	0.0022	-0.49	1.7	0.78	1.1	0.88	0.23
	Q96C24_1	-0.00037	0.001	0.72	2.5	1.4	0.084	0.91	1.4	0.52	-2.5	1.4	0.076	0.17	1.5	0.91	-3.7	1.4	0.0086	-0.41	1.5	0.78	-0.61	1.7	0.72	-0.32	1.5	0.83	-3.1	1.5	0.042	3.5	2.1	0.1	2.2	1.4	0.11	1.8	2.1	0.39	-1.7	0.86	0.05	0.62	1.8	0.74	0.85	0.94	0.37
	Q96DZ1	0.0026	0.001	0.01	1.7	1.4	0.22	1.4	1.4	0.31	-1.5	1.4	0.27	0.34	1.5	0.82	-2.7	1.4	0.054	0.55	1.4	0.7	-1.5	1.7	0.38	-0.2	1.5	0.89	-4.5	1.5	0.0027	7.2	2.1	0.00052	0.51	1.3	0.7	3.4	2.1	0.097	-2.3	0.85	0.0074	1.6	1.8	0.39	1.1	0.93	0.24
	Q96GD4	0.0011	0.0011	0.3	-0.37	1.5	0.8	0.69	1.5	0.64	0.78	1.5	0.6	-1.9	1.5	0.22	-1.6	1.5	0.27	1.3	1.5	0.41	1.7	1.8	0.35	0.63	1.6	0.69	-2	1.6	0.22	5.6	2.2	0.012	0.64	1.4	0.65	3.1	2.2	0.16	-1.7	0.91	0.06	-0.034	1.9	0.99	1.3	0.99	0.19
	Q96HE7	0.00058	0.0009	0.52	0.37	1.2	0.76	1.3	1.2	0.3	0.19	1.2	0.88	0.46	1.3	0.72	-2.4	1.2	0.05	0.23	1.3	0.85	-0.084	1.5	0.96	0.42	1.3	0.74	-2.5	1.3	0.059	4.5	1.8	0.014	1.7	1.2	0.14	3.8	1.8	0.033	-2.1	0.75	0.0052	0.47	1.6	0.77	0.94	0.82	0.25
	Q96HF1	-0.0011	0.00098	0.27	0.068	1.3	0.96	2	1.3	0.13	0.87	1.3	0.51	0.14	1.4	0.92	-1.6	1.3	0.24	0.19	1.4	0.89	0.89	1.6	0.59	-1.3	1.4	0.37	-2.9	1.4	0.042	5.6	2	0.0049	0.1	1.3	0.94	2.7	2	0.18	-2.4	0.81	0.0028	0.085	1.7	0.96	1.6	0.89	0.079
	Q96KJ9	-0.00042	0.00097	0.67	-0.84	1.3	0.53	2.1	1.3	0.12	0.2	1.3	0.88	0.15	1.4	0.92	-0.27	1.3	0.84	0.47	1.4	0.73	1.7	1.6	0.29	0.4	1.4	0.77	-1.7	1.4	0.22	5.1	2	0.01	0.43	1.3	0.73	3	1.9	0.13	-1.8	0.81	0.028	-0.43	1.7	0.8	1.1	0.88	0.22
	Q96KP4	0.00014	0.0011	0.9	0.54	1.5	0.72	2.6	1.5	0.084	0.88	1.5	0.56	1.4	1.6	0.38	-1.7	1.5	0.25	0.91	1.6	0.56	0.38	1.9	0.84	0.5	1.6	0.75	-3.3	1.6	0.044	6.4	2.2	0.0044	1.3	1.4	0.38	5	2.2	0.025	-2.7	0.92	0.003	0.57	2	0.77	1.4	1	0.18
	Q96L93	0.00027	0.00098	0.78	-0.15	1.3	0.91	1.4	1.3	0.31	0.24	1.3	0.86	1.2	1.4	0.39	-1.5	1.3	0.25	0.97	1.4	0.48	-0.25	1.6	0.88	0.48	1.4	0.73	-1.2	1.4	0.42	5.5	2	0.0055	1	1.3	0.44	3.6	2	0.065	-2.4	0.81	0.0028	0.09	1.7	0.96	1.8	0.89	0.04
	Q96MS0	-0.00012	0.00077	0.87	1.4	1.1	0.17	0.61	1	0.56	0.3	1	0.77	1.3	1.1	0.23	-3.1	1	0.0029	-1.2	1.1	0.28	-0.61	1.3	0.63	-0.73	1.1	0.5	-2.2	1.1	0.053	4	1.5	0.0097	0.029	1	0.98	2	1.5	0.19	-1	0.64	0.12	-0.22	1.4	0.87	1.1	0.7	0.13
	Q96PD4	0.00049	0.0011	0.65	0.92	1.5	0.53	0.59	1.5	0.69	-1.7	1.4	0.23	0.89	1.5	0.56	-1.9	1.5	0.2	-0.62	1.5	0.68	0.51	1.8	0.78	-0.37	1.5	0.81	-0.55	1.6	0.73	3.7	2.2	0.086	1.4	1.4	0.32	1.2	2.2	0.58	-2.2	0.89	0.014	-2.4	1.9	0.2	0.57	0.98	0.56
	Q96PJ5	-0.0037	0.0013	0.0044	0.34	1.8	0.85	2.7	1.8	0.13	0.65	1.8	0.71	2.2	1.9	0.24	0.54	1.8	0.76	-2.2	1.8	0.23	-1.9	2.2	0.38	0.49	1.9	0.8	-4.4	1.9	0.023	5.4	2.7	0.044	2.1	1.7	0.22	0.79	2.6	0.76	-1.9	1.1	0.087	1.4	2.3	0.54	-0.6	1.2	0.61
	Q96PJ5_1	-0.0032	0.0016	0.038	0.96	2.1	0.65	-1.1	2.1	0.61	-0.78	2.1	0.71	5.2	2.2	0.018	0.58	2.1	0.78	-1.1	2.2	0.6	1.4	2.6	0.58	0.75	2.2	0.74	-2.4	2.3	0.29	3.7	3.2	0.25	2.9	2	0.15	8.8	3.1	0.005	-3.5	1.3	0.0074	0.2	2.8	0.94	1.1	1.4	0.44
	Q99714	-0.0025	0.0017	0.16	2.5	2.4	0.29	2.3	2.4	0.34	-3.1	2.3	0.18	4.2	2.5	0.09	-4	2.4	0.09	-0.42	2.4	0.86	-0.2	2.9	0.94	-0.64	2.5	0.8	-5.8	2.5	0.023	6.2	3.5	0.077	3.5	2.3	0.12	4.3	3.5	0.22	-3.6	1.4	0.013	0.44	3.1	0.89	0.84	1.6	0.6
	Q99727	0.0075	0.001	2.1e-13	2	1.4	0.16	1.7	1.4	0.22	0.88	1.4	0.52	-0.12	1.5	0.93	-1.8	1.4	0.2	-1.1	1.4	0.43	-0.55	1.7	0.75	-0.58	1.5	0.69	-1.8	1.5	0.24	1.3	2.1	0.52	-1.1	1.3	0.4	-2.1	2.1	0.32	0.9	0.85	0.29	-1.9	1.8	0.3	0.47	0.93	0.61
	Q99983	0.0025	0.0011	0.027	2.9	1.5	0.059	-0.16	1.5	0.91	1.4	1.5	0.35	-3.5	1.6	0.026	1.2	1.5	0.44	1	1.6	0.51	-0.12	1.9	0.95	0.66	1.6	0.68	-1.5	1.6	0.35	1.2	2.3	0.59	-0.83	1.5	0.57	-0.12	2.3	0.96	-0.47	0.93	0.62	1.2	2	0.56	0.12	1	0.9
	Q99988	0.021	0.0011	9.4e-68	-0.93	1.7	0.59	0.11	1.7	0.95	-0.7	1.7	0.68	-0.89	1.8	0.62	-3.4	1.7	0.05	-1.1	1.8	0.53	-0.81	2.1	0.7	-2.1	1.8	0.25	-2.8	1.8	0.13	-0.21	2.6	0.93	0.6	1.6	0.71	1.4	2.5	0.58	-0.83	1.1	0.43	1.7	2.2	0.45	0.5	1.1	0.66
	Q9BQ51	-0.00019	0.00079	0.81	-0.89	1.1	0.41	1.6	1.1	0.13	0.51	1.1	0.63	0.64	1.1	0.57	-2.3	1.1	0.033	-0.42	1.1	0.7	-1.4	1.3	0.3	0.72	1.1	0.52	-2.9	1.2	0.012	6.4	1.6	5.6e-05	0.11	1	0.91	2.7	1.6	0.094	-1.6	0.66	0.015	1.2	1.4	0.41	-0.22	0.72	0.76
	Q9BQ69	0.0011	0.00099	0.28	-1.2	1.4	0.38	1.8	1.3	0.19	1.4	1.3	0.28	-1.1	1.4	0.44	-0.65	1.3	0.62	-0.51	1.4	0.71	0.77	1.6	0.64	1.1	1.4	0.42	-2.4	1.4	0.095	5.9	2	0.0034	0.35	1.3	0.79	3.7	2	0.061	-1.9	0.82	0.019	-0.52	1.7	0.76	2.1	0.9	0.02
	Q9BSI4	-0.00062	0.001	0.53	0.51	1.4	0.71	0.87	1.4	0.52	-1.7	1.3	0.22	1.6	1.4	0.26	-2.6	1.4	0.051	1.2	1.4	0.38	0.71	1.7	0.67	-3.2	1.4	0.027	-1.1	1.5	0.44	2.9	2	0.15	1.1	1.3	0.4	-0.13	2	0.95	-1.3	0.83	0.11	1.2	1.8	0.49	0.16	0.91	0.86
	Q9BSQ5	0.00075	0.0012	0.52	-0.041	1.6	0.98	0.59	1.6	0.71	-1	1.6	0.52	-0.72	1.6	0.66	-2.6	1.6	0.1	2.1	1.6	0.19	-2.6	1.9	0.19	0.29	1.7	0.86	-2.4	1.7	0.17	5.8	2.4	0.014	2.3	1.5	0.14	4.2	2.3	0.074	-2.9	0.97	0.0032	0.94	2.1	0.65	1.7	1.1	0.1
	Q9BU40	0.01	0.00076	1e-39	0.27	1.1	0.81	-0.89	1.1	0.43	-0.2	1.1	0.86	-0.73	1.2	0.53	-1.4	1.1	0.22	-0.68	1.2	0.55	-1.3	1.4	0.35	-0.62	1.2	0.6	-2.7	1.2	0.026	3.4	1.7	0.043	0.18	1.1	0.87	0.75	1.7	0.65	-0.98	0.69	0.15	-0.24	1.5	0.87	0.87	0.75	0.24
	Q9BXJ4	0.0052	0.00073	1.7e-12	-0.42	1	0.68	0.27	1	0.79	-0.38	1	0.71	-0.2	1.1	0.85	-0.45	1	0.66	1.1	1	0.27	-0.66	1.2	0.6	0.1	1.1	0.92	-1.5	1.1	0.18	2	1.5	0.18	-0.6	0.97	0.53	1.5	1.5	0.33	-0.76	0.62	0.22	1.1	1.3	0.39	1	0.68	0.14
	Q9C005	0.0017	0.0011	0.14	1.4	1.5	0.37	-1.5	1.5	0.32	-1.5	1.5	0.32	1.8	1.6	0.26	-3.9	1.5	0.011	0.99	1.6	0.53	-1.9	1.9	0.31	-0.095	1.6	0.95	-3.4	1.6	0.036	6.6	2.3	0.0037	2.8	1.5	0.053	4.4	2.3	0.052	-3.4	0.93	0.00029	0.73	2	0.71	1.4	1	0.16
	Q9H1Z8	0.00097	0.0013	0.45	-1.3	1.8	0.47	2.4	1.8	0.18	0.24	1.7	0.89	-1.1	1.8	0.55	-1.1	1.7	0.53	0.45	1.8	0.8	1.7	2.1	0.43	-1.1	1.8	0.53	-2.7	1.9	0.15	6.6	2.6	0.011	0.71	1.7	0.67	3.1	2.6	0.23	-2.2	1.1	0.038	1.6	2.3	0.48	0.71	1.2	0.54
	Q9H3M7	-0.00098	0.0012	0.39	-0.59	1.6	0.71	1.3	1.6	0.4	-0.19	1.6	0.9	-0.61	1.6	0.71	-0.75	1.6	0.63	0.51	1.6	0.75	-0.42	1.9	0.83	0.52	1.6	0.75	-3.1	1.7	0.069	7.4	2.3	0.0014	-0.26	1.5	0.86	3.2	2.3	0.17	-2.2	0.96	0.024	-0.72	2	0.72	1.2	1	0.27
	Q9H422	0.0018	0.00072	0.013	-0.062	1	0.95	1.2	0.99	0.24	-1.2	0.97	0.21	0.73	1	0.48	-0.59	0.98	0.55	0.2	1	0.84	-0.66	1.2	0.58	0.4	1	0.7	-2.5	1.1	0.017	4.7	1.5	0.0014	0.91	0.94	0.34	2.5	1.5	0.083	-1.2	0.6	0.056	-0.14	1.3	0.91	0.42	0.66	0.52
	Q9H5V8	0.015	0.0012	4.5e-34	4.2	1.8	0.019	-1.2	1.8	0.51	-2.2	1.8	0.21	-0.67	1.9	0.72	-4.3	1.8	0.017	-1.6	1.8	0.37	-0.43	2.2	0.84	0.8	1.9	0.67	-3.7	1.9	0.058	0.95	2.7	0.72	1.6	1.7	0.35	-0.72	2.6	0.79	-0.48	1.1	0.66	-0.38	2.3	0.87	-0.65	1.2	0.59
	Q9H9V4	0.00062	0.00082	0.45	0.19	1.1	0.86	0.41	1.1	0.72	-0.69	1.1	0.53	1.5	1.2	0.21	-1.6	1.1	0.14	0.94	1.1	0.41	-0.18	1.4	0.9	0.22	1.2	0.85	-2.2	1.2	0.064	5.3	1.7	0.0013	0.79	1.1	0.46	3.1	1.6	0.056	-2.3	0.68	0.0008	0.55	1.4	0.7	1.3	0.74	0.09
	Q9HB29	0.00078	0.00077	0.31	-0.31	1.1	0.77	0.89	1	0.4	-0.52	1	0.61	1.7	1.1	0.12	-1.4	1	0.19	0.3	1.1	0.78	-0.21	1.3	0.87	-0.88	1.1	0.42	-2.3	1.1	0.044	4.3	1.6	0.0058	0.84	1	0.4	2	1.5	0.2	-1.6	0.64	0.01	0.65	1.4	0.63	0.2	0.7	0.78
	Q9HCB6	0.0065	0.00068	8.4e-21	2.5	0.97	0.012	-0.27	0.97	0.78	-0.32	0.96	0.74	0.3	1	0.77	-1.9	0.96	0.053	-0.47	1	0.64	0.28	1.2	0.81	-0.41	1	0.69	-0.85	1	0.42	0.25	1.4	0.86	-0.58	0.93	0.53	-0.25	1.4	0.86	0.13	0.59	0.83	-0.34	1.3	0.79	0.23	0.65	0.72
	Q9NP97	-0.00078	0.0019	0.68	2.1	2.6	0.42	1	2.6	0.68	-2	2.5	0.44	2.9	2.7	0.27	-4.5	2.6	0.079	0.87	2.6	0.74	-1.2	3.2	0.7	-0.53	2.7	0.84	-5.9	2.8	0.032	9.6	3.8	0.013	5.6	2.5	0.024	8.3	3.8	0.03	-5.6	1.6	0.00041	2.3	3.3	0.48	3.1	1.7	0.075
	Q9NPH3	-0.002	0.0012	0.1	-0.027	1.7	0.99	1.6	1.7	0.33	-0.47	1.6	0.78	-1.3	1.7	0.46	-0.8	1.6	0.63	1.4	1.7	0.42	1.4	2	0.5	2.3	1.7	0.18	3.2	1.8	0.073	2.4	2.5	0.34	2	1.6	0.2	3.2	2.4	0.19	-0.93	1	0.36	3	2.1	0.16	1.3	1.1	0.25
	Q9NR71	-0.00032	0.00098	0.75	0.69	1.3	0.61	1.6	1.3	0.23	-0.9	1.3	0.49	-1.8	1.4	0.19	-2.1	1.3	0.11	0.35	1.4	0.8	0.16	1.6	0.92	1.4	1.4	0.32	-2.3	1.4	0.11	6.1	2	0.0021	-0.76	1.3	0.55	3.4	2	0.087	-2.1	0.81	0.011	3	1.7	0.087	-0.17	0.89	0.85
	Q9NSC7	-0.00027	0.0012	0.82	-0.18	1.6	0.91	0.31	1.6	0.84	-1.2	1.6	0.44	0.75	1.6	0.65	-1.2	1.6	0.43	0.33	1.6	0.84	0.072	1.9	0.97	1.5	1.6	0.38	-2.2	1.7	0.19	7.3	2.3	0.0018	-0.033	1.5	0.98	3.7	2.3	0.11	-2.1	0.96	0.027	-0.2	2	0.92	1.2	1	0.25
	Q9NY15	-0.00028	0.0009	0.75	-0.039	1.2	0.97	0.64	1.2	0.6	-1.5	1.2	0.23	0.96	1.3	0.45	-2.3	1.2	0.061	-0.32	1.3	0.8	-0.29	1.5	0.85	0.26	1.3	0.84	-1.5	1.3	0.25	4.3	1.8	0.018	0.87	1.2	0.45	3.9	1.8	0.03	-2.1	0.74	0.0044	-1	1.6	0.51	0.82	0.81	0.31
	Q9NZC2	0.011	0.0012	1e-21	0.43	1.6	0.79	-1.3	1.6	0.41	2	1.6	0.22	-0.6	1.7	0.73	-2.7	1.6	0.093	-0.68	1.7	0.69	-2.8	2	0.17	-0.76	1.7	0.66	-0.47	1.8	0.79	-0.17	2.4	0.94	0.7	1.6	0.65	2.3	2.4	0.34	-0.9	1	0.37	0.96	2.1	0.65	2.6	1.1	0.015
	Q9NZW5	0.00037	0.0011	0.74	-1.7	1.5	0.27	1.8	1.5	0.24	-0.71	1.5	0.63	0.84	1.6	0.59	-1.9	1.5	0.2	-0.28	1.5	0.86	-2.1	1.8	0.25	-1.5	1.6	0.33	-2.6	1.6	0.1	6.9	2.2	0.0021	0.58	1.4	0.69	4.1	2.2	0.068	-2.8	0.92	0.0026	0.76	1.9	0.7	2.2	1	0.029
	Q9P0G3	-0.0011	0.00091	0.21	-0.41	1.2	0.74	1.1	1.2	0.37	-0.36	1.2	0.77	1.4	1.3	0.28	0.88	1.2	0.48	-2	1.3	0.11	2.8	1.5	0.065	0.57	1.3	0.66	-1.9	1.3	0.16	0.62	1.8	0.74	0.39	1.2	0.74	-1.1	1.8	0.57	0.33	0.76	0.67	-2.1	1.6	0.2	-0.69	0.83	0.41
	Q9UBG0	0.0017	0.00078	0.028	0.96	1.1	0.37	-0.17	1.1	0.87	0.58	1	0.58	-2.6	1.1	0.017	-0.92	1.1	0.38	-1.2	1.1	0.27	-0.056	1.3	0.97	0.16	1.1	0.89	-2.4	1.1	0.037	1.8	1.6	0.25	-0.23	1	0.82	0.32	1.6	0.84	-0.2	0.65	0.75	0.77	1.4	0.57	-0.51	0.71	0.47
	Q9UBN6	0.00083	0.00097	0.39	0.16	1.3	0.91	1.4	1.3	0.28	0.36	1.3	0.78	0.84	1.4	0.54	-2.4	1.3	0.065	0.011	1.4	0.99	-0.83	1.6	0.61	1.4	1.4	0.3	-1.2	1.4	0.4	5.6	2	0.0045	0.3	1.3	0.81	3.2	1.9	0.095	-2	0.8	0.012	1.6	1.7	0.34	1.3	0.88	0.13
	Q9UBQ6	-0.0005	0.00099	0.61	0.79	1.4	0.56	0.51	1.3	0.7	-0.21	1.3	0.87	0.042	1.4	0.98	-2.2	1.3	0.094	-2	1.4	0.14	-0.81	1.6	0.62	-0.2	1.4	0.89	-3.7	1.4	0.011	5.2	2	0.0091	1.1	1.3	0.41	3.8	2	0.053	-1.7	0.82	0.036	1.2	1.7	0.49	0.67	0.89	0.45
	Q9UBS3	0.0024	0.001	0.017	1.1	1.4	0.43	0.99	1.4	0.47	-0.93	1.4	0.49	1.9	1.4	0.17	-2.2	1.4	0.11	-0.76	1.4	0.59	-1.6	1.7	0.34	0.85	1.4	0.55	-2.2	1.5	0.13	3.8	2	0.061	0.02	1.3	0.99	1.6	2	0.43	-1.1	0.84	0.2	-0.89	1.8	0.62	-0.59	0.91	0.52
	Q9UBT3	0.0014	0.0013	0.29	1.6	1.8	0.38	1.3	1.8	0.49	-1.1	1.8	0.52	1.5	1.9	0.42	-3.2	1.8	0.075	1.3	1.9	0.49	-0.53	2.2	0.81	-1.3	1.9	0.51	-4.9	1.9	0.012	6.8	2.7	0.012	2.5	1.7	0.16	4.5	2.7	0.089	-3.2	1.1	0.0037	-0.37	2.3	0.87	1.7	1.2	0.17
	Q9UBX5	0.0048	0.00073	8.8e-11	0.39	1	0.7	-0.42	1	0.68	0.053	1	0.96	1.5	1	0.16	-1.3	1	0.2	-1.3	1	0.22	1.4	1.2	0.24	-0.46	1.1	0.67	-0.3	1.1	0.78	1.1	1.5	0.48	-0.52	0.97	0.59	0.17	1.5	0.91	-0.35	0.62	0.57	0.028	1.3	0.98	0.72	0.67	0.28
	Q9UGM5	-0.0047	0.00092	5.3e-07	2.2	1.3	0.088	1.2	1.3	0.36	-0.41	1.3	0.75	0.99	1.3	0.45	0.57	1.3	0.65	0.12	1.3	0.92	1.2	1.6	0.43	1.4	1.3	0.28	-2.4	1.4	0.078	2.2	1.9	0.25	-3	1.2	0.012	1	1.9	0.59	-0.15	0.78	0.85	2.5	1.6	0.12	0.26	0.85	0.76
	Q9UHA7	0.0041	0.0017	0.014	4.1	2.3	0.074	-2.3	2.3	0.33	-4.2	2.3	0.063	-2.8	2.4	0.23	-2.5	2.3	0.28	-3.6	2.4	0.12	3.2	2.8	0.26	1.9	2.4	0.42	-6.2	2.5	0.011	4.8	3.4	0.16	-0.032	2.2	0.99	1.2	3.4	0.73	-1.9	1.4	0.18	0.79	3	0.79	-0.068	1.5	0.96
	Q9UHP7	0.00035	0.00094	0.71	0.26	1.3	0.84	2.1	1.3	0.098	-0.76	1.3	0.55	-0.12	1.3	0.93	-3.1	1.3	0.014	-0.32	1.3	0.81	-0.13	1.6	0.93	-0.73	1.3	0.58	-3.3	1.4	0.017	6.1	1.9	0.0013	0.73	1.2	0.55	3.4	1.9	0.071	-2.4	0.78	0.0023	0.66	1.7	0.69	1.2	0.85	0.17
	Q9UJ37	0.00028	0.0012	0.81	-1.4	1.6	0.4	3.8	1.6	0.019	-0.073	1.6	0.96	-0.79	1.7	0.64	-0.17	1.6	0.92	0.56	1.7	0.74	0.86	2	0.67	-0.23	1.7	0.89	-2.1	1.8	0.23	7.2	2.4	0.003	0.13	1.6	0.94	3.5	2.4	0.14	-2.6	0.99	0.0078	-0.82	2.1	0.7	1.8	1.1	0.099
	Q9UK00	0.00046	0.00095	0.63	-0.28	1.3	0.83	2.3	1.3	0.079	0.43	1.3	0.73	-0.16	1.3	0.9	-2	1.3	0.12	0.49	1.3	0.71	-0.0078	1.6	1	0.47	1.3	0.73	-1.5	1.4	0.28	5.6	1.9	0.0033	0.67	1.2	0.59	3.2	1.9	0.09	-2	0.78	0.009	0.28	1.7	0.87	1.5	0.86	0.072
	Q9UK80	-0.00046	0.0009	0.61	-0.35	1.2	0.77	1.7	1.2	0.17	-0.51	1.2	0.67	1.5	1.3	0.24	-1.9	1.2	0.12	-0.34	1.3	0.79	-0.055	1.5	0.97	-0.4	1.3	0.76	-1.9	1.3	0.15	4	1.8	0.03	0.89	1.2	0.45	3.7	1.8	0.039	-2.4	0.75	0.0016	1.7	1.6	0.28	0.31	0.82	0.7
	Q9UNG2	-0.00059	0.00076	0.43	-0.51	1	0.62	1.3	1	0.21	-0.41	1	0.69	0.11	1.1	0.92	-1.2	1	0.22	0.35	1.1	0.74	-0.12	1.3	0.92	0.031	1.1	0.98	-1.9	1.1	0.092	4.9	1.5	0.0015	0.61	0.98	0.54	3.1	1.5	0.039	-1.7	0.63	0.0056	0.25	1.3	0.85	0.92	0.69	0.18
	Q9UNZ2	0.00027	0.0013	0.84	1.2	1.8	0.5	2.8	1.8	0.12	-2.6	1.8	0.15	0.0019	1.9	1	-3.6	1.8	0.051	0.33	1.9	0.86	-2.9	2.2	0.2	-0.45	1.9	0.82	-4.2	2	0.034	5.3	2.7	0.05	3.4	1.8	0.054	2.9	2.7	0.29	-2.9	1.1	0.01	0.59	2.4	0.8	0.78	1.2	0.52
	Q9UQ80	-0.00031	0.00095	0.75	1.4	1.3	0.29	1.6	1.3	0.22	-2.1	1.3	0.096	0.65	1.3	0.63	-2.6	1.3	0.047	-0.4	1.3	0.76	-0.49	1.6	0.76	-0.11	1.4	0.94	-4.3	1.4	0.0022	5.3	1.9	0.0058	2	1.2	0.11	3.4	1.9	0.073	-3	0.79	0.00016	0.46	1.7	0.78	0.65	0.87	0.45
	Q9Y286	0.0037	0.00073	4.2e-07	1.2	1	0.23	-0.65	1	0.52	-0.034	1	0.97	-0.37	1	0.73	-0.88	1	0.38	1.2	1	0.25	2.4	1.2	0.054	0.33	1.1	0.75	-1.3	1.1	0.25	2.3	1.5	0.12	0.078	0.97	0.94	-0.2	1.5	0.89	0.05	0.62	0.94	-0.55	1.3	0.67	-0.31	0.67	0.64
	Q9Y2T7	0.0026	0.0013	0.051	0.39	1.8	0.83	2.2	1.8	0.23	-2.4	1.8	0.18	0.47	1.9	0.8	-2.4	1.8	0.19	1.1	1.8	0.56	-1	2.2	0.64	-0.11	1.9	0.95	-2.1	1.9	0.29	4.5	2.7	0.093	0.16	1.7	0.93	6.2	2.7	0.02	-3	1.1	0.0065	2.3	2.3	0.32	1.2	1.2	0.32
	Q9Y337	-0.00022	0.00097	0.82	0.27	1.3	0.84	0.62	1.3	0.64	-0.27	1.3	0.83	1.7	1.4	0.21	-3.1	1.3	0.018	-0.68	1.4	0.62	-3.3	1.6	0.044	0.76	1.4	0.59	-0.38	1.4	0.79	4.4	2	0.025	1.2	1.3	0.35	3	2	0.12	-1.5	0.81	0.058	0.23	1.7	0.89	0.75	0.88	0.39
	Q9Y337_1	0.00089	0.00097	0.36	-0.52	1.3	0.69	1.4	1.3	0.3	-0.58	1.3	0.66	2.5	1.4	0.07	-2.8	1.3	0.031	1.4	1.4	0.29	-0.53	1.6	0.75	-0.0023	1.4	1	-1.3	1.4	0.36	5.4	2	0.0064	0.51	1.3	0.69	2	2	0.32	-1.2	0.81	0.13	2.4	1.7	0.16	0.86	0.88	0.33
	Q9Y3C4	0.0032	0.00073	1.4e-05	0.87	1	0.39	-0.13	1	0.9	-0.31	0.99	0.75	-0.82	1	0.43	-1.5	1	0.12	0.48	1	0.64	-0.78	1.2	0.53	-0.49	1.1	0.64	-2.7	1.1	0.013	3.9	1.5	0.0094	0.66	0.96	0.5	2.5	1.5	0.088	-1.5	0.61	0.017	0.92	1.3	0.48	0.83	0.67	0.22
	Q9Y3C8	-0.00079	0.0011	0.48	2.1	1.5	0.17	2.2	1.5	0.15	-2	1.5	0.17	1.4	1.6	0.39	-3.3	1.5	0.028	-0.25	1.5	0.87	-1	1.8	0.57	-0.32	1.6	0.84	-4.3	1.6	0.007	5.5	2.2	0.013	2.3	1.4	0.1	2.6	2.2	0.24	-2.7	0.91	0.0029	-0.39	1.9	0.84	0.21	1	0.83
	Q9Y4C5	-0.0025	0.00098	0.012	-0.22	1.3	0.87	0.14	1.3	0.92	-1.4	1.3	0.29	0.0096	1.4	0.99	-3.5	1.3	0.0079	0.78	1.4	0.57	-1.1	1.6	0.5	-0.11	1.4	0.94	0.66	1.4	0.64	1	2	0.62	0.5	1.3	0.69	2.4	2	0.22	-1.6	0.81	0.044	-0.092	1.7	0.96	0.87	0.89	0.33
[truncated: 23 more columns]

## Sheet: Table S2 - SOMAmers for query
Table S2. Studies that reported associations between SOMAscan-measured proteins (SOMAmers shown) and Alzheimer's disease-associated traits
	Study 1	Study 2	Study 3	Study 4					Study 5		Study 6		Study 7			Study 8		Study 9	Study 10	Study 11	Study 12
	Shi L. et al., (2019), Alzheimers Dement	Shi L. et al., (2020), Journal of Alzheimer's disease	Shi L. et al., (2021), Alzheimers Dement	Tanaka T. et al, (2020)., Alzheimers Dement					Sattlecker M. et al., (2014), Alzheimers Dement		Sattlecker M. et al., (2016), Journal of Alzheimer's disease		Kiddle S. et al., (2014), Journal of Alzheimer's disease			Kiddle S. et al., (2015), Translational Psychiatry		Begic L. et al, (2019)., PloS One	Begic L. et al, (2020)., Journal of Alzheimer's disease	Lindbohm J. et al, (2021)., Alzheimers Dement	Walker K. et al, (2021)., Nature Ageing
	Amyloid β Load	Dickkopf-1 and Wnt Pathway	Either ATN all positive or ATN all negative	Cognitive Impairment vs. Controls	Cognitive Impairment + Dementia vs. Controls	Cognitive Decline in Cognitively Normal Individuals at Baseline	Amyloid β Burden	Brain Volume and Brain Atrophy	Alzheimer's Disease vs. Controls	Hippocampus/Entorhinal Cortex Volume	Rate of Cognitive Decline in Alzheimer's Disease	Change of Levels in Alzheimer's Disease vs. Controls	Alzheimer's Disease vs. Controls	Rate of Cognitive Decline in Alzheimer's Disease	Brain Volume	Change in CANTAB-PAL errors over 10 years	Hippocampus/Entorhinal Cortex Volume	Alzheimer's Disease vs. MCI or Controls	Alzheimer's Disease vs. MCI or Controls	Cognitive decline and dementia	Dementia risk/incidence
	Q8NEW7	O94907	P04733	O14793	Q07654	O14793	P06756	O14793	P02751	P49763	Q9UBG0	Q9H2X3	P01298	P10909	P01298	Q8IW41	Q9UNZ2	P16860	P03951	P16860	Q4LDE5
	O75347	Q9UBT3	Q86Y01	P19957	Q13219	P19957	P18084	P06756	Q96PD4	Q9UGM5	P02735	O14965			P01024		P45985		P00740	Q9NZC2	Q14508
	Q9UBQ0	P01024	Q6UX15	P06756	O00253	P06756		P18084	P49763	P07288		P10147			P13671					Q4LDE5	P58335
	Q9NY15	P49862	P25311	P18084	O14793	P18084		P19957	P03973	P01011		Q96B86			P09919					Q9Y286	O00253
	P23435	P02671	Q14257		P19957	Q07654		Q13219	P01236	O96017		Q13873								Q16270	Q6PUV4
	Q07954	O15264	P06788		P06756			O00253	P29317			P49961								Q99727	P16949
	Q15116	Q08188	P10643		P18084				Q16627			Q9P0G3								Q14508	P01011
	Q9BQ69	Q9H422	P48736						Q9UQM7			P55773								Q93091	Q01995
	Q9NPH3	P02775	O95168						Q12884			P15692								Q9BU40	Q99988
	Q9HB29	P09429	P49760						P01298			P21709								Q99988	P10912
	P19419	P02788	O00300						P03951			Q16627								Q9H5V8	O60938
	P01374	P41240	P48960																	O00300	P16860
	P41222	P25098	Q02413																	P49006	Q9BXJ4
	Q03154	O14929	Q96KJ9																	P14555	P10145
	O00764	P04406	P07951																	P17900	O15123
	Q96A25	P05186	P07202																		Q2I0M5
	Q8WWA1	P49840	Q8WV74																		Q9UBX5
	P23381	P63241	Q5VTT5																		Q9C005
	Q9BSI4	Q05513	O75914																		Q9Y2T7
	P09104	P12268	Q9UKR0																		P00747
	O94929	P51665	Q8N335																		O75475
	P52797	O96017	P43403																		Q9HCB6
	P53365	P61626	Q9Y5E5																		O95166
	Q96DZ1	P99999	P34931																		O95998
	P52758	Q92994	Q04912																		Q86Y30
	O15335	P35354	Q06609																		P09923
	A6NKW6	P16403	Q92876																		P29317
	Q9BQT9	P12259	P05090																		P51858
	Q96PJ5	P52823	Q7L0X0																		O15400
	Q16623	Q06124	Q6UXB1																		P51965
	Q5T7V8	P16591	Q9UHA7																		P61769
	P26572	P56211	Q08334																		O95390
	Q8WWZ8	Q05397	Q8IX19																		P00742
	P26951	P11387	Q13651																		Q03692
	P28906	P25685	P36941																		Q02790
	P60985	P20226	Q8N554																		P05026
	Q99983	P50579	P0C862																		Q5DT21
	Q8N4E7	P30533	O00443
	Q9NR71	P12956	Q96HF1
	Q5VU65	P02679	Q9UJ37
	P21128	P04141	Q9UBQ6
	P04440	P14618	O00763
	P02747	Q08345	P18031
	Q6X784	P01833	Q8IU85
		Q9UQ80	O14867
		P02768	Q92794
		P40121	Q9HC36
		P28482	O15160
		Q9Y337	Q9NZH6
		O00548	P05019
		Q9Y4C5	Q9Y3C4
		P04083	P20645
		P62826	P29762
		P08709	O75355
		P07996	Q9UK00
		P63279	Q6UXN7
		P51671	Q9P0G3
		P07355	Q9UNG2
		Q13557	Q14982
		Q9Y3C8	O75398
		P27361	Q9NSC7
		P05121	P55055
		P0C0S5	P57771
		P09228	Q9H1Z8
		Q86Y22	O75716
		Q07021	Q9BTE7
		Q8N3X6	P48739
		P01011	Q5TEA6
		Q14126	Q8WXI8
		P19876	Q8WWQ8
		O95219	P78423
		P02751	P63098
		O00299	Q6ZN66
		P01033	P20273
		P07288	P49961
		Q8N474	Q9BQE4
		Q08209	Q9BQG1
		Q9UBN6	P78543
		P24941	P49795
		Q8WWK9	Q96G74
		Q9NP97	P13671
		Q9BQ51	O15232
		P16333	Q16549
		P10909	Q6JVE6
		P03971	Q5S007
		P46527	Q92617
		Q96MS0	Q8N8J7
		Q96GD4	Q96HE7
		Q13765	Q15628
		Q14019	Q15075
		Q16548	Q9UBS3
		P00558	Q96KP4
		O00220	P19367
		O95998	P45973
		P07333	Q92994
		P17706	Q9BV47
		P05231	Q0VAA2
		P30419	O60676
		Q99714	P36268
			P35557
			P05412
			P60604
			P17661
			O15392
			Q96L93
			Q8WWK9
			Q9H3M7
			O43692
			P55008
			Q9BY50
			Q8IW00
			P55199
			B0FP48
			Q9BSQ5
			O14683
			O43252
			Q9NZW5
			Q9H9V4
			P46734
			O14777
			O60506
			O60869
			Q9UK80
			P06576
			Q8N967
			Q07817
			Q12904
			P04114
			P40313
			P36888
			P23946
			P27707
			Q16719
			P09486
			Q9UHP7
			Q96C24
			Q7Z6E9
			P12757
			Q8NBR0
			P00374
			O43752
			P57087

## Sheet: Table S3 - Study Descriptions
Table S3. Description of studies examining relationships between SOMAscan-measured protein levels and Alzheimer's disease or associated traits. Study author, year, sample size, demographic data, phenotype and no. of SOMAmer associations are reported
	Study	Year	Sample Size	Age (mean ± SD, unless otherwise stated)	N, % Female	Trait(s) examined	No. of SOMAmer associations
	Shi L. et al.	2019	Discovery - 516	High amyloid group: 70 ± 8.2	Discovery - 262, 52.7%	Brain amyloid load	44
				Low amyloid group: 68.3 ± 8.4
			Replication - 365	High amyloid group: 70.0 ± 8.2	Replication - 209, 57.3%
				Low amyloid group: 64.9 ± 8.1
	Shi L. et al.	2020	Discovery - 785	Controls: 63.3 ± 7.8	Discovery – 349, 44.5%	Dickkopf-1 and Wnt Signalling Pathway	99
				MCI: 70.1 ± 8.1
				AD: 70.3 ± 8.8
			Replication - 677	Controls: 74.4 ± 6.3	Replication – 420, 62.0%
				MCI: 76.1 ± 6.8,
				AD: 79.0 ± 7.0
	Shi L. et al.	2021	972	Controls: 64.6 ± 8.0	Controls: 163, 43.8%	A/T/N - all positive or A/T/N - all negative	142
				MCI: 69.9 ± 8.0	MCI: 193, 47.2%
				AD: 70.5 ± 8.8	AD: 103, 46.1%
	Tanaka T. et al.	2020	997	Controls: 64.6 ± 15.3	Controls: 587, 52.7%	Cognitive impairment, dementia, cognitive impairment + dementia vs. controls, brain amyloid burden, brain volume	4, 7, 5, 2, 6
				Cognitive impairment: 78.5 ± 8.4	Cognitive impairment: 174, 71.3%
				Dementia: 81.6 ± 7.4	Dementia: 50, 60.9%
	Sattlecker M. et al.	2014	691	Median age (IQR)		AD vs. controls, hippocampal/ entorhinal volume	11 unique, 5
				ANM cohort - Controls: 72.5 (9)	ANM cohort – Controls: 43, 48.6%
				MCI non-converters: 74.5 (8)	MCI non-converters: 29, 43.4%
				MCI converters: 76 (9)	MCI converters: 18, 41.2%
				AD: 77.5 (10)	AD: 64, 32.7%
				ARUK cohort - Controls: 77 (3)	ARUK cohort - Controls: 54, 54.5%
				MCI: 80 (6)	MCI: 11, 27.5%
				AD: 84 (8)	AD: 22, 22.7%
				DCR cohort – AD: 78 (6)	DCR cohort – AD: 17, 44.7%
	Sattlecker M. et al.	2016	235	Median age (IQR)		Rate of cognitive decline in AD, AD vs. controls	2, 11
				Controls: 74 (9)	Controls: 36, 52.2%
				MCI non-converters: 75 (8)	MCI non-converters: 22, 59.5%
				MCI converters: 77 (10)	MCI converters: 22, 56.4%
				AD: 76 (9.75)	AD: 61, 67.8%
	Kiddle S. et al.	2014	677	Median age (IQR)		Rate of cognitive decline in AD, brain volume	1, 1, 4
				Controls: 76 (7)	Controls: 107, 51.2%
				MCI non-converters: 77 (10)	MCI non-converters: 66, 66.2%
				MCI converters: 76 (9)	MCI converters: 26, 60.5%
				AD: 79 (10)	AD: 219, 69.3%
	Kiddle S. et al.	2015	Discovery - 195	Median age (IQR)	Discovery - 195, 100%	Change in CANTAB-PAL errors over 10 years, hippocampal/entorhinal volume	1, 2
			Monozygotic twins - 110	Discovery - Monozygotic twins: 65 (9)
			Dizygotic twins - 76	Dizygotic twins: 63 (9)
			Subjects without twin-pair data - 9	Subjects without twin-pair data: 67 (11)
			Replication - 254	Replication – 74 (8)	Replication - 254, 100%
	Begic E. et al.	2019	634	Controls: 72.3 ± 5.3,	Controls: 101, 52.9%,	AD vs. MCI or controls	1
				MCI: 76.7 ± 6.3,	MCI: 74, 60.7%
				AD: 79.0 ± 6.7	AD: 221, 69.2%
	Begic E. et al.	2020	635	Controls: 72.3 ± 5.3	Controls: 101, 52.6%,	AD vs. MCI or controls	2
				MCI: 76.7 ± 6.4	MCI: 74, 60.2%
				AD: 79.0 ± 6.7	AD: 229, 68.7%
	Lindbohm J. et al.	2021	Discovery: 2274	Discovery: 56.1 ± 5.9	Discovery: 621, 27%	Cognitive decline and dementia	15
			Replication: 11395	Replication: 60.2 ± 5.7	Replication: 6205, 54.4%
	Walker K. et al.	2021	Discovery: 4410	Discovery: 75 ± 5	Discovery: 2558, 58%	Dementia risk, dementia incidence	38, 16
			Replication: 4973	Replication: 76 ± 5	Replication 2884, 58%

## Sheet: Table S4 - SOMAmer Replication
Table S4. Replication of associations between SOMAmers and Alzheimer's disease-associated traits between studies. Some studies reported multiple traits - therefore the number of traits associated with each SOMAmer is also shown
	SOMAmer	No. of traits associated with SOMAmer	Associated traits with study indicated	No. of studies reporting association with SOMAmer	Studies
	P01011	4	Dickkopf-1 and Wnt Pathway_Shi_2020, Hippocampus/Entorhinal Cortex Volume_Sattlecker_2014, Dementia_risk_Walker_2021, Dementia_incidence_Walker_2021	3	Shi L. et al., (2020), Journal of Alzheimer's disease, Sattlecker M. et al., (2014), Alzheimers Dement, Walker K. et al., (2021), Nature Ageing
	P16860	3	Alzheimer's Disease vs. MCI or Controls_Begic_2019, Cognitive decline and dementia_Lindbohm_2021, Dementia_risk_Walker_2021	3	Begic E. et al, (2019)., PloS One, Lindbohm J. et al., (2021), Alzheimer's Dement, Walker K. et al., (2021), Nature Ageing
	P01298	3	Alzheimer's Disease vs. Controls_Sattlecker_2014, Alzheimer's Disease vs. Controls_Kiddle_2014, Brain Volume_Kiddle_2014	2	Sattlecker M. et al., (2014), Alzheimers Dement, Kiddle S. et al., (2014), Journal of Alzheimer's disease
	Q8WWK9	2	Dickkopf-1 and Wnt Pathway_Shi_2020, Either ATN all positive or ATN all negative_Shi_2021	2	Shi L. et al., (2020), Journal of Alzheimer's disease, Shi L. et al., (2021), Alzheimer's Dement
	Q92994	2	Dickkopf-1 and Wnt Pathway_Shi_2020, Either ATN all positive or ATN all negative_Shi_2021	2	Shi L. et al., (2020), Journal of Alzheimer's disease, Shi L. et al., (2021), Alzheimer's Dement
	O00300	2	Either ATN all positive or ATN all negative_Shi_2021, Cognitive decline and dementia_Lindbohm_2021	2	Shi L. et al., (2021), Alzheimer's Dement, Lindbohm J. et al., (2021), Alzheimer's Dement
	Q9P0G3	2	Either ATN all positive or ATN all negative_Shi_2021, Change of Levels in Alzheimer's Disease vs. Controls_Sattlecker_2016	2	Shi L. et al., (2021), Alzheimer's Dement, Sattlecker M. et al., (2016), Journal of Alzheimer's disease
	Q16627	2	Alzheimer's Disease vs. Controls_Sattlecker_2014, Change of Levels in Alzheimer's Disease vs. Controls_Sattlecker_2016	2	Sattlecker M. et al., (2014), Alzheimers Dement, Sattlecker M. et al., (2016), Journal of Alzheimer's disease
	P49961	2	Either ATN all positive or ATN all negative_Shi_2021, Change of Levels in Alzheimer's Disease vs. Controls_Sattlecker_2016	2	Shi L. et al., (2021), Alzheimer's Dement, Sattlecker M. et al., (2016), Journal of Alzheimer's disease
	O96017	2	Dickkopf-1 and Wnt Pathway_Shi_2020, Hippocampus/Entorhinal Cortex Volume_Sattlecker_2014	2	Shi L. et al., (2020), Journal of Alzheimer's disease, Sattlecker M. et al., (2014), Alzheimers Dement
	P13671	2	Either ATN all positive or ATN all negative_Shi_2021, Brain Volume_Kiddle_2014	2	Shi L. et al., (2021), Alzheimer's Dement, Kiddle S. et al., (2014), Journal of Alzheimer's disease
	P07288	2	Dickkopf-1 and Wnt Pathway_Shi_2020, Hippocampus/Entorhinal Cortex Volume_Sattlecker_2014	2	Shi L. et al., (2020), Journal of Alzheimer's disease, Sattlecker M. et al., (2014), Alzheimers Dement
	P01024	2	Dickkopf-1 and Wnt Pathway_Shi_2020, Brain Volume_Kiddle_2014	2	Shi L. et al., (2020), Journal of Alzheimer's disease, Kiddle S. et al., (2014), Journal of Alzheimer's disease
	P10909	2	Dickkopf-1 and Wnt Pathway_Shi_2020, Rate of Cognitive Decline in Alzheimer's Disease_Kiddle_2014	2	Shi L. et al., (2020), Journal of Alzheimer's disease, Kiddle S. et al., (2014), Journal of Alzheimer's disease
	P02751	2	Dickkopf-1 and Wnt Pathway_Shi_2020, Alzheimer's Disease vs. Controls_Sattlecker_2014	2	Shi L. et al., (2020), Journal of Alzheimer's disease, Sattlecker M. et al., (2014), Alzheimers Dement
	P03951	2	Alzheimer's Disease vs. Controls_Sattlecker_2014, Alzheimer's Disease vs. MCI or Controls_Begic_2020	2	Sattlecker M. et al., (2014), Alzheimers Dement, Begic et al., (2020), Journal of Alzheimer's disease
	O95998	2	Dickkopf-1 and Wnt Pathway_Shi_2020, Dementia_risk_Walker_2021	2	Shi L. et al., (2020), Journal of Alzheimer's disease, Walker K. et al., (2021), Nature Ageing
	Q99988	3	Cognitive decline and dementia_Lindbohm_2021, Dementia_risk_Walker_2021, Dementia_incidence_Walker_2021	2	Lindbohm J. et al., (2021), Alzheimer's Dement, Walker K. et al., (2021), Nature Ageing
	Q14508	3	Cognitive decline and dementia_Lindbohm_2021, Dementia_risk_Walker_2021, Dementia_incidence_Walker_2021	2	Lindbohm J. et al., (2021), Alzheimer's Dement, Walker K. et al., (2021), Nature Ageing
	P29317	2	Alzheimer's Disease vs. Controls_Sattlecker_2014, Dementia_risk_Walker_2021	2	Sattlecker M. et al., (2014), Alzheimers Dement, Walker K. et al., (2021), Nature Ageing
	Q4LDE5	3	Cognitive decline and dementia_Lindbohm_2021, Dementia_risk_Walker_2021, Dementia_incidence_Walker_2021	2	Lindbohm J. et al., (2021), Alzheimer's Dement, medRxiv, Walker K. et al., (2021), Nature Ageing
	O00253	3	Cognitive Impairment + Dementia vs. Controls_Tanaka_2020, Brain Volume and Brain Atrophy_Tanaka_2020, Dementia_risk_Walker_2021	2	Tanaka T. et al., (2020), Alzheimers Dement, Walker K. et al., (2021), Nature Ageing
	P57087	1	Either ATN all positive or ATN all negative_Shi_2021	1	Shi L. et al, (2021)., Alzheimers Dement
	O43752	1	Either ATN all positive or ATN all negative_Shi_2021	1	Shi L. et al, (2021)., Alzheimers Dement
	P00374	1	Either ATN all positive or ATN all negative_Shi_2021	1	Shi L. et al, (2021)., Alzheimers Dement
	Q8NBR0	1	Either ATN all positive or ATN all negative_Shi_2021	1	Shi L. et al, (2021)., Alzheimers Dement
	P12757	1	Either ATN all positive or ATN all negative_Shi_2021	1	Shi L. et al, (2021)., Alzheimers Dement
	Q7Z6E9	1	Either ATN all positive or ATN all negative_Shi_2021	1	Shi L. et al, (2021)., Alzheimers Dement
	Q96C24	1	Either ATN all positive or ATN all negative_Shi_2021	1	Shi L. et al, (2021)., Alzheimers Dement
	Q9UHP7	1	Either ATN all positive or ATN all negative_Shi_2021	1	Shi L. et al, (2021)., Alzheimers Dement
	P09486	1	Either ATN all positive or ATN all negative_Shi_2021	1	Shi L. et al, (2021)., Alzheimers Dement
	Q16719	1	Either ATN all positive or ATN all negative_Shi_2021	1	Shi L. et al, (2021)., Alzheimers Dement
	P27707	1	Either ATN all positive or ATN all negative_Shi_2021	1	Shi L. et al, (2021)., Alzheimers Dement
	P23946	1	Either ATN all positive or ATN all negative_Shi_2021	1	Shi L. et al, (2021)., Alzheimers Dement
	P36888	1	Either ATN all positive or ATN all negative_Shi_2021	1	Shi L. et al, (2021)., Alzheimers Dement
	P40313	1	Either ATN all positive or ATN all negative_Shi_2021	1	Shi L. et al, (2021)., Alzheimers Dement
	P04114	1	Either ATN all positive or ATN all negative_Shi_2021	1	Shi L. et al, (2021)., Alzheimers Dement
	Q12904	1	Either ATN all positive or ATN all negative_Shi_2021	1	Shi L. et al, (2021)., Alzheimers Dement
	Q07817	1	Either ATN all positive or ATN all negative_Shi_2021	1	Shi L. et al, (2021)., Alzheimers Dement
	Q8N967	1	Either ATN all positive or ATN all negative_Shi_2021	1	Shi L. et al, (2021)., Alzheimers Dement
	P06576	1	Either ATN all positive or ATN all negative_Shi_2021	1	Shi L. et al, (2021)., Alzheimers Dement
	Q9UK80	1	Either ATN all positive or ATN all negative_Shi_2021	1	Shi L. et al, (2021)., Alzheimers Dement
	O60869	1	Either ATN all positive or ATN all negative_Shi_2021	1	Shi L. et al, (2021)., Alzheimers Dement
	O60506	1	Either ATN all positive or ATN all negative_Shi_2021	1	Shi L. et al, (2021)., Alzheimers Dement
	O14777	1	Either ATN all positive or ATN all negative_Shi_2021	1	Shi L. et al, (2021)., Alzheimers Dement
	P46734	1	Either ATN all positive or ATN all negative_Shi_2021	1	Shi L. et al, (2021)., Alzheimers Dement
	Q9H9V4	1	Either ATN all positive or ATN all negative_Shi_2021	1	Shi L. et al, (2021)., Alzheimers Dement
	Q9NZW5	1	Either ATN all positive or ATN all negative_Shi_2021	1	Shi L. et al., (2021), Alzheimer's Dement
	O43252	1	Either ATN all positive or ATN all negative_Shi_2021	1	Shi L. et al., (2021), Alzheimer's Dement
	O14683	1	Either ATN all positive or ATN all negative_Shi_2021	1	Shi L. et al., (2021), Alzheimer's Dement
	Q9BSQ5	1	Either ATN all positive or ATN all negative_Shi_2021	1	Shi L. et al., (2021), Alzheimer's Dement
	B0FP48	1	Either ATN all positive or ATN all negative_Shi_2021	1	Shi L. et al., (2021), Alzheimer's Dement
	P55199	1	Either ATN all positive or ATN all negative_Shi_2021	1	Shi L. et al., (2021), Alzheimer's Dement
	Q8IW00	1	Either ATN all positive or ATN all negative_Shi_2021	1	Shi L. et al., (2021), Alzheimer's Dement
	Q9BY50	1	Either ATN all positive or ATN all negative_Shi_2021	1	Shi L. et al., (2021), Alzheimer's Dement
	P55008	1	Either ATN all positive or ATN all negative_Shi_2021	1	Shi L. et al., (2021), Alzheimer's Dement
	O43692	1	Either ATN all positive or ATN all negative_Shi_2021	1	Shi L. et al., (2021), Alzheimer's Dement
	Q9H3M7	1	Either ATN all positive or ATN all negative_Shi_2021	1	Shi L. et al., (2021), Alzheimer's Dement
	Q96L93	1	Either ATN all positive or ATN all negative_Shi_2021	1	Shi L. et al., (2021), Alzheimer's Dement
	O15392	1	Either ATN all positive or ATN all negative_Shi_2021	1	Shi L. et al., (2021), Alzheimer's Dement
	P17661	1	Either ATN all positive or ATN all negative_Shi_2021	1	Shi L. et al., (2021), Alzheimer's Dement
	P60604	1	Either ATN all positive or ATN all negative_Shi_2021	1	Shi L. et al., (2021), Alzheimer's Dement
	P05412	1	Either ATN all positive or ATN all negative_Shi_2021	1	Shi L. et al., (2021), Alzheimer's Dement
	P35557	1	Either ATN all positive or ATN all negative_Shi_2021	1	Shi L. et al., (2021), Alzheimer's Dement
	P36268	1	Either ATN all positive or ATN all negative_Shi_2021	1	Shi L. et al., (2021), Alzheimer's Dement
	Q99714	1	Dickkopf-1 and Wnt Pathway_Shi_2020	1	Shi L. et al., (2020), Journal of Alzheimer's disease
	O60676	1	Either ATN all positive or ATN all negative_Shi_2021	1	Shi L. et al., (2021), Alzheimer's Dement
	P30419	1	Dickkopf-1 and Wnt Pathway_Shi_2020	1	Shi L. et al., (2020), Journal of Alzheimer's disease
	Q0VAA2	1	Either ATN all positive or ATN all negative_Shi_2021	1	Shi L. et al., (2021), Alzheimer's Dement
	P05231	1	Dickkopf-1 and Wnt Pathway_Shi_2020	1	Shi L. et al., (2020), Journal of Alzheimer's disease
	Q9BV47	1	Either ATN all positive or ATN all negative_Shi_2021	1	Shi L. et al., (2021), Alzheimer's Dement
	P17706	1	Dickkopf-1 and Wnt Pathway_Shi_2020	1	Shi L. et al., (2020), Journal of Alzheimer's disease
	P07333	1	Dickkopf-1 and Wnt Pathway_Shi_2020	1	Shi L. et al., (2020), Journal of Alzheimer's disease
	P45973	1	Either ATN all positive or ATN all negative_Shi_2021	1	Shi L. et al., (2021), Alzheimer's Dement
	P19367	1	Either ATN all positive or ATN all negative_Shi_2021	1	Shi L. et al., (2021), Alzheimer's Dement
	O00220	1	Dickkopf-1 and Wnt Pathway_Shi_2020	1	Shi L. et al., (2020), Journal of Alzheimer's disease
	Q96KP4	1	Either ATN all positive or ATN all negative_Shi_2021	1	Shi L. et al., (2021), Alzheimer's Dement
	P00558	1	Dickkopf-1 and Wnt Pathway_Shi_2020	1	Shi L. et al., (2020), Journal of Alzheimer's disease
	Q9UBS3	1	Either ATN all positive or ATN all negative_Shi_2021	1	Shi L. et al., (2021), Alzheimer's Dement
	Q16548	1	Dickkopf-1 and Wnt Pathway_Shi_2020	1	Shi L. et al., (2020), Journal of Alzheimer's disease
	Q15075	1	Either ATN all positive or ATN all negative_Shi_2021	1	Shi L. et al., (2021), Alzheimer's Dement
	Q14019	1	Dickkopf-1 and Wnt Pathway_Shi_2020	1	Shi L. et al., (2020), Journal of Alzheimer's disease
	Q15628	1	Either ATN all positive or ATN all negative_Shi_2021	1	Shi L. et al., (2021), Alzheimer's Dement
	Q13765	1	Dickkopf-1 and Wnt Pathway_Shi_2020	1	Shi L. et al., (2020), Journal of Alzheimer's disease
	Q96HE7	1	Either ATN all positive or ATN all negative_Shi_2021	1	Shi L. et al., (2021), Alzheimer's Dement
	Q96GD4	1	Dickkopf-1 and Wnt Pathway_Shi_2020	1	Shi L. et al., (2020), Journal of Alzheimer's disease
	Q8N8J7	1	Either ATN all positive or ATN all negative_Shi_2021	1	Shi L. et al., (2021), Alzheimer's Dement
	Q96MS0	1	Dickkopf-1 and Wnt Pathway_Shi_2020	1	Shi L. et al., (2020), Journal of Alzheimer's disease
	Q92617	1	Either ATN all positive or ATN all negative_Shi_2021	1	Shi L. et al., (2021), Alzheimer's Dement
	P46527	1	Dickkopf-1 and Wnt Pathway_Shi_2020	1	Shi L. et al., (2020), Journal of Alzheimer's disease
	Q5S007	1	Either ATN all positive or ATN all negative_Shi_2021	1	Shi L. et al., (2021), Alzheimer's Dement
	P03971	1	Dickkopf-1 and Wnt Pathway_Shi_2020	1	Shi L. et al., (2020), Journal of Alzheimer's disease
	Q6JVE6	1	Either ATN all positive or ATN all negative_Shi_2021	1	Shi L. et al., (2021), Alzheimer's Dement
	Q16549	1	Either ATN all positive or ATN all negative_Shi_2021	1	Shi L. et al., (2021), Alzheimer's Dement
	P16333	1	Dickkopf-1 and Wnt Pathway_Shi_2020	1	Shi L. et al., (2020), Journal of Alzheimer's disease
	O15232	1	Either ATN all positive or ATN all negative_Shi_2021	1	Shi L. et al., (2021), Alzheimer's Dement
	Q9BQ51	1	Dickkopf-1 and Wnt Pathway_Shi_2020	1	Shi L. et al., (2020), Journal of Alzheimer's disease
	Q9NP97	1	Dickkopf-1 and Wnt Pathway_Shi_2020	1	Shi L. et al., (2020), Journal of Alzheimer's disease
	Q96G74	1	Either ATN all positive or ATN all negative_Shi_2021	1	Shi L. et al., (2021), Alzheimer's Dement
	P49795	1	Either ATN all positive or ATN all negative_Shi_2021	1	Shi L. et al., (2021), Alzheimer's Dement
	P24941	1	Dickkopf-1 and Wnt Pathway_Shi_2020	1	Shi L. et al., (2020), Journal of Alzheimer's disease
	P78543	1	Either ATN all positive or ATN all negative_Shi_2021	1	Shi L. et al., (2021), Alzheimer's Dement
	Q9UBN6	1	Dickkopf-1 and Wnt Pathway_Shi_2020	1	Shi L. et al., (2020), Journal of Alzheimer's disease
	Q9BQG1	1	Either ATN all positive or ATN all negative_Shi_2021	1	Shi L. et al., (2021), Alzheimer's Dement
	Q08209	1	Dickkopf-1 and Wnt Pathway_Shi_2020	1	Shi L. et al., (2020), Journal of Alzheimer's disease
	Q9BQE4	1	Either ATN all positive or ATN all negative_Shi_2021	1	Shi L. et al., (2021), Alzheimer's Dement
	Q8N474	1	Dickkopf-1 and Wnt Pathway_Shi_2020	1	Shi L. et al., (2020), Journal of Alzheimer's disease
	P20273	1	Either ATN all positive or ATN all negative_Shi_2021	1	Shi L. et al., (2021), Alzheimer's Dement
	P01033	1	Dickkopf-1 and Wnt Pathway_Shi_2020	1	Shi L. et al., (2020), Journal of Alzheimer's disease
	Q6ZN66	1	Either ATN all positive or ATN all negative_Shi_2021	1	Shi L. et al., (2021), Alzheimer's Dement
	O00299	1	Dickkopf-1 and Wnt Pathway_Shi_2020	1	Shi L. et al., (2020), Journal of Alzheimer's disease
	P63098	1	Either ATN all positive or ATN all negative_Shi_2021	1	Shi L. et al., (2021), Alzheimer's Dement
	P78423	1	Either ATN all positive or ATN all negative_Shi_2021	1	Shi L. et al., (2021), Alzheimer's Dement
	O95219	1	Dickkopf-1 and Wnt Pathway_Shi_2020	1	Shi L. et al., (2020), Journal of Alzheimer's disease
	Q8WWQ8	1	Either ATN all positive or ATN all negative_Shi_2021	1	Shi L. et al., (2021), Alzheimer's Dement
	P19876	1	Dickkopf-1 and Wnt Pathway_Shi_2020	1	Shi L. et al., (2020), Journal of Alzheimer's disease
	Q8WXI8	1	Either ATN all positive or ATN all negative_Shi_2021	1	Shi L. et al., (2021), Alzheimer's Dement
	Q14126	1	Dickkopf-1 and Wnt Pathway_Shi_2020	1	Shi L. et al., (2020), Journal of Alzheimer's disease
	Q5TEA6	1	Either ATN all positive or ATN all negative_Shi_2021	1	Shi L. et al., (2021), Alzheimer's Dement
	P48739	1	Either ATN all positive or ATN all negative_Shi_2021	1	Shi L. et al., (2021), Alzheimer's Dement
	Q8N3X6	1	Dickkopf-1 and Wnt Pathway_Shi_2020	1	Shi L. et al., (2020), Journal of Alzheimer's disease
	Q9BTE7	1	Either ATN all positive or ATN all negative_Shi_2021	1	Shi L. et al., (2021), Alzheimer's Dement
	Q07021	1	Dickkopf-1 and Wnt Pathway_Shi_2020	1	Shi L. et al., (2020), Journal of Alzheimer's disease
	O75716	1	Either ATN all positive or ATN all negative_Shi_2021	1	Shi L. et al., (2021), Alzheimer's Dement
	Q86Y22	1	Dickkopf-1 and Wnt Pathway_Shi_2020	1	Shi L. et al., (2020), Journal of Alzheimer's disease
	Q9H1Z8	1	Either ATN all positive or ATN all negative_Shi_2021	1	Shi L. et al., (2021), Alzheimer's Dement
	P09228	1	Dickkopf-1 and Wnt Pathway_Shi_2020	1	Shi L. et al., (2020), Journal of Alzheimer's disease
	P57771	1	Either ATN all positive or ATN all negative_Shi_2021	1	Shi L. et al., (2021), Alzheimer's Dement
	P0C0S5	1	Dickkopf-1 and Wnt Pathway_Shi_2020	1	Shi L. et al., (2020), Journal of Alzheimer's disease
	P55055	1	Either ATN all positive or ATN all negative_Shi_2021	1	Shi L. et al., (2021), Alzheimer's Dement
	P05121	1	Dickkopf-1 and Wnt Pathway_Shi_2020	1	Shi L. et al., (2020), Journal of Alzheimer's disease
	Q9NSC7	1	Either ATN all positive or ATN all negative_Shi_2021	1	Shi L. et al., (2021), Alzheimer's Dement
	P27361	1	Dickkopf-1 and Wnt Pathway_Shi_2020	1	Shi L. et al., (2020), Journal of Alzheimer's disease
	O75398	1	Either ATN all positive or ATN all negative_Shi_2021	1	Shi L. et al., (2021), Alzheimer's Dement
	Q9Y3C8	1	Dickkopf-1 and Wnt Pathway_Shi_2020	1	Shi L. et al., (2020), Journal of Alzheimer's disease
	Q14982	1	Either ATN all positive or ATN all negative_Shi_2021	1	Shi L. et al., (2021), Alzheimer's Dement
	Q13557	1	Dickkopf-1 and Wnt Pathway_Shi_2020	1	Shi L. et al., (2020), Journal of Alzheimer's disease
	Q9UNG2	1	Either ATN all positive or ATN all negative_Shi_2021	1	Shi L. et al., (2021), Alzheimer's Dement
	P07355	1	Dickkopf-1 and Wnt Pathway_Shi_2020	1	Shi L. et al., (2020), Journal of Alzheimer's disease
	P51671	1	Dickkopf-1 and Wnt Pathway_Shi_2020	1	Shi L. et al., (2020), Journal of Alzheimer's disease
	Q6UXN7	1	Either ATN all positive or ATN all negative_Shi_2021	1	Shi L. et al., (2021), Alzheimer's Dement
	P63279	1	Dickkopf-1 and Wnt Pathway_Shi_2020	1	Shi L. et al., (2020), Journal of Alzheimer's disease
	Q9UK00	1	Either ATN all positive or ATN all negative_Shi_2021	1	Shi L. et al., (2021), Alzheimer's Dement
	P07996	1	Dickkopf-1 and Wnt Pathway_Shi_2020	1	Shi L. et al., (2020), Journal of Alzheimer's disease
	O75355	1	Either ATN all positive or ATN all negative_Shi_2021	1	Shi L. et al., (2021), Alzheimer's Dement
	P08709	1	Dickkopf-1 and Wnt Pathway_Shi_2020	1	Shi L. et al., (2020), Journal of Alzheimer's disease
	P29762	1	Either ATN all positive or ATN all negative_Shi_2021	1	Shi L. et al., (2021), Alzheimer's Dement
	P62826	1	Dickkopf-1 and Wnt Pathway_Shi_2020	1	Shi L. et al., (2020), Journal of Alzheimer's disease
	P20645	1	Either ATN all positive or ATN all negative_Shi_2021	1	Shi L. et al., (2021), Alzheimer's Dement
	P04083	1	Dickkopf-1 and Wnt Pathway_Shi_2020	1	Shi L. et al., (2020), Journal of Alzheimer's disease
	Q9Y3C4	1	Either ATN all positive or ATN all negative_Shi_2021	1	Shi L. et al., (2021), Alzheimer's Dement
	Q9Y4C5	1	Dickkopf-1 and Wnt Pathway_Shi_2020	1	Shi L. et al., (2020), Journal of Alzheimer's disease
	P05019	1	Either ATN all positive or ATN all negative_Shi_2021	1	Shi L. et al., (2021), Alzheimer's Dement
	O00548	1	Dickkopf-1 and Wnt Pathway_Shi_2020	1	Shi L. et al., (2020), Journal of Alzheimer's disease
	Q9NZH6	1	Either ATN all positive or ATN all negative_Shi_2021	1	Shi L. et al., (2021), Alzheimer's Dement
	Q9Y337	1	Dickkopf-1 and Wnt Pathway_Shi_2020	1	Shi L. et al., (2020), Journal of Alzheimer's disease
	O15160	1	Either ATN all positive or ATN all negative_Shi_2021	1	Shi L. et al., (2021), Alzheimer's Dement
	P28482	1	Dickkopf-1 and Wnt Pathway_Shi_2020	1	Shi L. et al., (2020), Journal of Alzheimer's disease
	Q9HC36	1	Either ATN all positive or ATN all negative_Shi_2021	1	Shi L. et al., (2021), Alzheimer's Dement
	P40121	1	Dickkopf-1 and Wnt Pathway_Shi_2020	1	Shi L. et al., (2020), Journal of Alzheimer's disease
	Q92794	1	Either ATN all positive or ATN all negative_Shi_2021	1	Shi L. et al., (2021), Alzheimer's Dement
	P02768	1	Dickkopf-1 and Wnt Pathway_Shi_2020	1	Shi L. et al., (2020), Journal of Alzheimer's disease
	O14867	1	Either ATN all positive or ATN all negative_Shi_2021	1	Shi L. et al., (2021), Alzheimer's Dement
	Q9UQ80	1	Dickkopf-1 and Wnt Pathway_Shi_2020	1	Shi L. et al., (2020), Journal of Alzheimer's disease
	Q8IU85	1	Either ATN all positive or ATN all negative_Shi_2021	1	Shi L. et al., (2021), Alzheimer's Dement
	P01833	1	Dickkopf-1 and Wnt Pathway_Shi_2020	1	Shi L. et al., (2020), Journal of Alzheimer's disease
	Q6X784	1	Amyloid Beta Load_Shi_2019	1	Shi L. et al., (2019), Alzheimers Dement
	P18031	1	Either ATN all positive or ATN all negative_Shi_2021	1	Shi L. et al., (2021), Alzheimer's Dement
	Q08345	1	Dickkopf-1 and Wnt Pathway_Shi_2020	1	Shi L. et al., (2020), Journal of Alzheimer's disease
	P02747	1	Amyloid Beta Load_Shi_2019	1	Shi L. et al., (2019), Alzheimers Dement
	O00763	1	Either ATN all positive or ATN all negative_Shi_2021	1	Shi L. et al., (2021), Alzheimer's Dement
	P14618	1	Dickkopf-1 and Wnt Pathway_Shi_2020	1	Shi L. et al., (2020), Journal of Alzheimer's disease
	P04440	1	Amyloid Beta Load_Shi_2019	1	Shi L. et al., (2019), Alzheimers Dement
	Q9UBQ6	1	Either ATN all positive or ATN all negative_Shi_2021	1	Shi L. et al., (2021), Alzheimer's Dement
	P04141	1	Dickkopf-1 and Wnt Pathway_Shi_2020	1	Shi L. et al., (2020), Journal of Alzheimer's disease
	P21128	1	Amyloid Beta Load_Shi_2019	1	Shi L. et al., (2019), Alzheimers Dement
	Q9UJ37	1	Either ATN all positive or ATN all negative_Shi_2021	1	Shi L. et al., (2021), Alzheimer's Dement
	P02679	1	Dickkopf-1 and Wnt Pathway_Shi_2020	1	Shi L. et al., (2020), Journal of Alzheimer's disease
	Q5VU65	1	Amyloid Beta Load_Shi_2019	1	Shi L. et al., (2019), Alzheimers Dement
	Q96HF1	1	Either ATN all positive or ATN all negative_Shi_2021	1	Shi L. et al., (2021), Alzheimer's Dement
	P12956	1	Dickkopf-1 and Wnt Pathway_Shi_2020	1	Shi L. et al., (2020), Journal of Alzheimer's disease
	Q9NR71	1	Amyloid Beta Load_Shi_2019	1	Shi L. et al., (2019), Alzheimers Dement
	O00443	1	Either ATN all positive or ATN all negative_Shi_2021	1	Shi L. et al., (2021), Alzheimer's Dement
	P30533	1	Dickkopf-1 and Wnt Pathway_Shi_2020	1	Shi L. et al., (2020), Journal of Alzheimer's disease
	Q8N4E7	1	Amyloid Beta Load_Shi_2019	1	Shi L. et al., (2019), Alzheimers Dement
	P0C862	1	Either ATN all positive or ATN all negative_Shi_2021	1	Shi L. et al., (2021), Alzheimer's Dement
	P50579	1	Dickkopf-1 and Wnt Pathway_Shi_2020	1	Shi L. et al., (2020), Journal of Alzheimer's disease
	Q99983	1	Amyloid Beta Load_Shi_2019	1	Shi L. et al., (2019), Alzheimers Dement
	Q8N554	1	Either ATN all positive or ATN all negative_Shi_2021	1	Shi L. et al., (2021), Alzheimer's Dement
	P20226	1	Dickkopf-1 and Wnt Pathway_Shi_2020	1	Shi L. et al., (2020), Journal of Alzheimer's disease
	P60985	1	Amyloid Beta Load_Shi_2019	1	Shi L. et al., (2019), Alzheimers Dement
	P36941	1	Either ATN all positive or ATN all negative_Shi_2021	1	Shi L. et al., (2021), Alzheimer's Dement
	P25685	1	Dickkopf-1 and Wnt Pathway_Shi_2020	1	Shi L. et al., (2020), Journal of Alzheimer's disease
	P28906	1	Amyloid Beta Load_Shi_2019	1	Shi L. et al., (2019), Alzheimers Dement
	Q13651	1	Either ATN all positive or ATN all negative_Shi_2021	1	Shi L. et al., (2021), Alzheimer's Dement
	P11387	1	Dickkopf-1 and Wnt Pathway_Shi_2020	1	Shi L. et al., (2020), Journal of Alzheimer's disease
	P26951	1	Amyloid Beta Load_Shi_2019	1	Shi L. et al., (2019), Alzheimers Dement
	Q8IX19	1	Either ATN all positive or ATN all negative_Shi_2021	1	Shi L. et al., (2021), Alzheimer's Dement
	Q05397	1	Dickkopf-1 and Wnt Pathway_Shi_2020	1	Shi L. et al., (2020), Journal of Alzheimer's disease
	Q8WWZ8	1	Amyloid Beta Load_Shi_2019	1	Shi L. et al., (2019), Alzheimers Dement
	Q08334	1	Either ATN all positive or ATN all negative_Shi_2021	1	Shi L. et al., (2021), Alzheimer's Dement
	P56211	1	Dickkopf-1 and Wnt Pathway_Shi_2020	1	Shi L. et al., (2020), Journal of Alzheimer's disease
	P26572	1	Amyloid Beta Load_Shi_2019	1	Shi L. et al., (2019), Alzheimers Dement
	Q9UHA7	1	Either ATN all positive or ATN all negative_Shi_2021	1	Shi L. et al., (2021), Alzheimer's Dement
	P16591	1	Dickkopf-1 and Wnt Pathway_Shi_2020	1	Shi L. et al., (2020), Journal of Alzheimer's disease
	Q5T7V8	1	Amyloid Beta Load_Shi_2019	1	Shi L. et al., (2019), Alzheimers Dement
	Q6UXB1	1	Either ATN all positive or ATN all negative_Shi_2021	1	Shi L. et al., (2021), Alzheimer's Dement
	Q06124	1	Dickkopf-1 and Wnt Pathway_Shi_2020	1	Shi L. et al., (2020), Journal of Alzheimer's disease
	Q16623	1	Amyloid Beta Load_Shi_2019	1	Shi L. et al., (2019), Alzheimers Dement
	Q7L0X0	1	Either ATN all positive or ATN all negative_Shi_2021	1	Shi L. et al., (2021), Alzheimer's Dement
	P52823	1	Dickkopf-1 and Wnt Pathway_Shi_2020	1	Shi L. et al., (2020), Journal of Alzheimer's disease
	Q96PJ5	1	Amyloid Beta Load_Shi_2019	1	Shi L. et al., (2019), Alzheimers Dement
	P05090	1	Either ATN all positive or ATN all negative_Shi_2021	1	Shi L. et al., (2021), Alzheimer's Dement
	P12259	1	Dickkopf-1 and Wnt Pathway_Shi_2020	1	Shi L. et al., (2020), Journal of Alzheimer's disease
	Q9BQT9	1	Amyloid Beta Load_Shi_2019	1	Shi L. et al., (2019), Alzheimers Dement
	Q92876	1	Either ATN all positive or ATN all negative_Shi_2021	1	Shi L. et al., (2021), Alzheimer's Dement
	P16403	1	Dickkopf-1 and Wnt Pathway_Shi_2020	1	Shi L. et al., (2020), Journal of Alzheimer's disease
	A6NKW6	1	Amyloid Beta Load_Shi_2019	1	Shi L. et al., (2019), Alzheimers Dement
	Q06609	1	Either ATN all positive or ATN all negative_Shi_2021	1	Shi L. et al., (2021), Alzheimer's Dement
	P35354	1	Dickkopf-1 and Wnt Pathway_Shi_2020	1	Shi L. et al., (2020), Journal of Alzheimer's disease
	O15335	1	Amyloid Beta Load_Shi_2019	1	Shi L. et al., (2019), Alzheimers Dement
	Q04912	1	Either ATN all positive or ATN all negative_Shi_2021	1	Shi L. et al., (2021), Alzheimer's Dement
	P52758	1	Amyloid Beta Load_Shi_2019	1	Shi L. et al., (2019), Alzheimers Dement
	P34931	1	Either ATN all positive or ATN all negative_Shi_2021	1	Shi L. et al., (2021), Alzheimer's Dement
	P99999	1	Dickkopf-1 and Wnt Pathway_Shi_2020	1	Shi L. et al., (2020), Journal of Alzheimer's disease
	Q96DZ1	1	Amyloid Beta Load_Shi_2019	1	Shi L. et al., (2019), Alzheimers Dement
	Q9Y5E5	1	Either ATN all positive or ATN all negative_Shi_2021	1	Shi L. et al., (2021), Alzheimer's Dement
	P61626	1	Dickkopf-1 and Wnt Pathway_Shi_2020	1	Shi L. et al., (2020), Journal of Alzheimer's disease
	P53365	1	Amyloid Beta Load_Shi_2019	1	Shi L. et al., (2019), Alzheimers Dement
	P43403	1	Either ATN all positive or ATN all negative_Shi_2021	1	Shi L. et al., (2021), Alzheimer's Dement
	P52797	1	Amyloid Beta Load_Shi_2019	1	Shi L. et al., (2019), Alzheimers Dement
	Q8N335	1	Either ATN all positive or ATN all negative_Shi_2021	1	Shi L. et al., (2021), Alzheimer's Dement
	P51665	1	Dickkopf-1 and Wnt Pathway_Shi_2020	1	Shi L. et al., (2020), Journal of Alzheimer's disease
	O94929	1	Amyloid Beta Load_Shi_2019	1	Shi L. et al., (2019), Alzheimers Dement
	Q9UKR0	1	Either ATN all positive or ATN all negative_Shi_2021	1	Shi L. et al., (2021), Alzheimer's Dement
	P12268	1	Dickkopf-1 and Wnt Pathway_Shi_2020	1	Shi L. et al., (2020), Journal of Alzheimer's disease
	P09104	1	Amyloid Beta Load_Shi_2019	1	Shi L. et al., (2019), Alzheimers Dement
	O75914	1	Either ATN all positive or ATN all negative_Shi_2021	1	Shi L. et al., (2021), Alzheimer's Dement
	Q05513	1	Dickkopf-1 and Wnt Pathway_Shi_2020	1	Shi L. et al., (2020), Journal of Alzheimer's disease
	Q9BSI4	1	Amyloid Beta Load_Shi_2019	1	Shi L. et al., (2019), Alzheimers Dement
	Q5VTT5	1	Either ATN all positive or ATN all negative_Shi_2021	1	Shi L. et al., (2021), Alzheimer's Dement
	P63241	1	Dickkopf-1 and Wnt Pathway_Shi_2020	1	Shi L. et al., (2020), Journal of Alzheimer's disease
	P23381	1	Amyloid Beta Load_Shi_2019	1	Shi L. et al., (2019), Alzheimers Dement
	Q8WV74	1	Either ATN all positive or ATN all negative_Shi_2021	1	Shi L. et al., (2021), Alzheimer's Dement
	P49840	1	Dickkopf-1 and Wnt Pathway_Shi_2020	1	Shi L. et al., (2020), Journal of Alzheimer's disease
	Q8WWA1	1	Amyloid Beta Load_Shi_2019	1	Shi L. et al., (2019), Alzheimers Dement
	P07202	1	Either ATN all positive or ATN all negative_Shi_2021	1	Shi L. et al., (2021), Alzheimer's Dement
	P05186	1	Dickkopf-1 and Wnt Pathway_Shi_2020	1	Shi L. et al., (2020), Journal of Alzheimer's disease
	Q96A25	1	Amyloid Beta Load_Shi_2019	1	Shi L. et al., (2019), Alzheimers Dement
	P17900	1	Cognitive decline and dementia_Lindbohm_2021	1	Lindbohm J. et al., (2021), Alzheimer's Dement
	P07951	1	Either ATN all positive or ATN all negative_Shi_2021	1	Shi L. et al., (2021), Alzheimer's Dement
	P04406	1	Dickkopf-1 and Wnt Pathway_Shi_2020	1	Shi L. et al., (2020), Journal of Alzheimer's disease
	O00764	1	Amyloid Beta Load_Shi_2019	1	Shi L. et al., (2019), Alzheimers Dement
	P14555	1	Cognitive decline and dementia_Lindbohm_2021	1	Lindbohm J. et al., (2021), Alzheimer's Dement
	Q96KJ9	1	Either ATN all positive or ATN all negative_Shi_2021	1	Shi L. et al., (2021), Alzheimer's Dement
	O14929	1	Dickkopf-1 and Wnt Pathway_Shi_2020	1	Shi L. et al., (2020), Journal of Alzheimer's disease
	Q03154	1	Amyloid Beta Load_Shi_2019	1	Shi L. et al., (2019), Alzheimers Dement
	P49006	1	Cognitive decline and dementia_Lindbohm_2021	1	Lindbohm J. et al., (2021), Alzheimer's Dement
	Q02413	1	Either ATN all positive or ATN all negative_Shi_2021	1	Shi L. et al., (2021), Alzheimer's Dement
	P25098	1	Dickkopf-1 and Wnt Pathway_Shi_2020	1	Shi L. et al., (2020), Journal of Alzheimer's disease
	P41222	1	Amyloid Beta Load_Shi_2019	1	Shi L. et al., (2019), Alzheimers Dement
	P48960	1	Either ATN all positive or ATN all negative_Shi_2021	1	Shi L. et al., (2021), Alzheimer's Dement
	P41240	1	Dickkopf-1 and Wnt Pathway_Shi_2020	1	Shi L. et al., (2020), Journal of Alzheimer's disease
	P01374	1	Amyloid Beta Load_Shi_2019	1	Shi L. et al., (2019), Alzheimers Dement
	Q9H5V8	1	Cognitive decline and dementia_Lindbohm_2021	1	Lindbohm J. et al., (2021), Alzheimer's Dement
	P02788	1	Dickkopf-1 and Wnt Pathway_Shi_2020	1	Shi L. et al., (2020), Journal of Alzheimer's disease
	P19419	1	Amyloid Beta Load_Shi_2019	1	Shi L. et al., (2019), Alzheimers Dement
	P21709	1	Change of Levels in Alzheimer's Disease vs. Controls_Sattlecker_2016	1	Sattlecker M. et al., (2016), Journal of Alzheimer's disease
	P49760	1	Either ATN all positive or ATN all negative_Shi_2021	1	Shi L. et al., (2021), Alzheimer's Dement
	P09429	1	Dickkopf-1 and Wnt Pathway_Shi_2020	1	Shi L. et al., (2020), Journal of Alzheimer's disease
	Q9HB29	1	Amyloid Beta Load_Shi_2019	1	Shi L. et al., (2019), Alzheimers Dement
	Q9BU40	1	Cognitive decline and dementia_Lindbohm_2021	1	Lindbohm J. et al., (2021), Alzheimer's Dement
	P15692	1	Change of Levels in Alzheimer's Disease vs. Controls_Sattlecker_2016	1	Sattlecker M. et al., (2016), Journal of Alzheimer's disease
	Q12884	1	Alzheimer's Disease vs. Controls_Sattlecker_2014	1	Sattlecker M. et al., (2014), Alzheimers Dement
	O95168	1	Either ATN all positive or ATN all negative_Shi_2021	1	Shi L. et al., (2021), Alzheimer's Dement
	P02775	1	Dickkopf-1 and Wnt Pathway_Shi_2020	1	Shi L. et al., (2020), Journal of Alzheimer's disease
	Q9NPH3	1	Amyloid Beta Load_Shi_2019	1	Shi L. et al., (2019), Alzheimers Dement
	Q93091	1	Cognitive decline and dementia_Lindbohm_2021	1	Lindbohm J. et al., (2021), Alzheimer's Dement
	P55773	1	Change of Levels in Alzheimer's Disease vs. Controls_Sattlecker_2016	1	Sattlecker M. et al., (2016), Journal of Alzheimer's disease
	Q9UQM7	1	Alzheimer's Disease vs. Controls_Sattlecker_2014	1	Sattlecker M. et al., (2014), Alzheimers Dement
	P48736	1	Either ATN all positive or ATN all negative_Shi_2021	1	Shi L. et al., (2021), Alzheimer's Dement
	Q9H422	1	Dickkopf-1 and Wnt Pathway_Shi_2020	1	Shi L. et al., (2020), Journal of Alzheimer's disease
	Q9BQ69	1	Amyloid Beta Load_Shi_2019	1	Shi L. et al., (2019), Alzheimers Dement
	P10643	1	Either ATN all positive or ATN all negative_Shi_2021	1	Shi L. et al., (2021), Alzheimer's Dement
	Q08188	1	Dickkopf-1 and Wnt Pathway_Shi_2020	1	Shi L. et al., (2020), Journal of Alzheimer's disease
	Q15116	1	Amyloid Beta Load_Shi_2019	1	Shi L. et al., (2019), Alzheimers Dement
	Q99727	1	Cognitive decline and dementia_Lindbohm_2021	1	Lindbohm J. et al., (2021), Alzheimer's Dement
	P06788	1	Either ATN all positive or ATN all negative_Shi_2021	1	Shi L. et al., (2021), Alzheimer's Dement
	O15264	1	Dickkopf-1 and Wnt Pathway_Shi_2020	1	Shi L. et al., (2020), Journal of Alzheimer's disease
	Q07954	1	Amyloid Beta Load_Shi_2019	1	Shi L. et al., (2019), Alzheimers Dement
	Q16270	1	Cognitive decline and dementia_Lindbohm_2021	1	Lindbohm J. et al., (2021), Alzheimer's Dement
	Q13873	1	Change of Levels in Alzheimer's Disease vs. Controls_Sattlecker_2016	1	Sattlecker M. et al., (2016), Journal of Alzheimer's disease
	P01236	1	Alzheimer's Disease vs. Controls_Sattlecker_2014	1	Sattlecker M. et al., (2014), Alzheimers Dement
	Q14257	1	Either ATN all positive or ATN all negative_Shi_2021	1	Shi L. et al., (2021), Alzheimer's Dement
	P02671	1	Dickkopf-1 and Wnt Pathway_Shi_2020	1	Shi L. et al., (2020), Journal of Alzheimer's disease
	P23435	1	Amyloid Beta Load_Shi_2019	1	Shi L. et al., (2019), Alzheimers Dement
	Q9Y286	1	Cognitive decline and dementia_Lindbohm_2021	1	Lindbohm J. et al., (2021), Alzheimer's Dement
	P09919	1	Brain Volume_Kiddle_2014	1	Kiddle S. et al., (2014), Journal of Alzheimer's disease
	Q96B86	1	Change of Levels in Alzheimer's Disease vs. Controls_Sattlecker_2016	1	Sattlecker M. et al., (2016), Journal of Alzheimer's disease
	P03973	1	Alzheimer's Disease vs. Controls_Sattlecker_2014	1	Sattlecker M. et al., (2014), Alzheimers Dement
	P25311	1	Either ATN all positive or ATN all negative_Shi_2021	1	Shi L. et al., (2021), Alzheimer's Dement
	P49862	1	Dickkopf-1 and Wnt Pathway_Shi_2020	1	Shi L. et al., (2020), Journal of Alzheimer's disease
	Q9NY15	1	Amyloid Beta Load_Shi_2019	1	Shi L. et al., (2019), Alzheimers Dement
	P10147	1	Change of Levels in Alzheimer's Disease vs. Controls_Sattlecker_2016	1	Sattlecker M. et al., (2016), Journal of Alzheimer's disease
	Q6UX15	1	Either ATN all positive or ATN all negative_Shi_2021	1	Shi L. et al., (2021), Alzheimer's Dement
	Q9UBQ0	1	Amyloid Beta Load_Shi_2019	1	Shi L. et al., (2019), Alzheimers Dement
	Q9NZC2	1	Cognitive decline and dementia_Lindbohm_2021	1	Lindbohm J. et al., (2021), Alzheimer's Dement
	P45985	1	Hippocampus/Entorhinal Cortex Volume_Kiddle_2015	1	Kiddle S. et al., (2015), Translational Psychiatry
	O14965	1	Change of Levels in Alzheimer's Disease vs. Controls_Sattlecker_2016	1	Sattlecker M. et al., (2016), Journal of Alzheimer's disease
	P02735	1	Rate of Cognitive Decline in Alzheimer's Disease_Sattlecker_2016	1	Sattlecker M. et al., (2016), Journal of Alzheimer's disease
	Q9UGM5	1	Hippocampus/Entorhinal Cortex Volume_Sattlecker_2014	1	Sattlecker M. et al., (2014), Alzheimers Dement
	Q96PD4	1	Alzheimer's Disease vs. Controls_Sattlecker_2014	1	Sattlecker M. et al., (2014), Alzheimers Dement
	P18084	5	Cognitive Impairment vs. Controls_Tanaka_2020, Cognitive Impairment + Dementia vs. Controls_Tanaka_2020, Cognitive Decline in Cognitively Normal Individuals at Baseline_Tanaka_2020, Amyloid Beta Burden_Tanaka_2020, Brain Volume and Brain Atrophy_Tanaka_2020	1	Tanaka T. et al., (2020), Alzheimers Dement
	Q13219	2	Cognitive Impairment + Dementia vs. Controls_Tanaka_2020, Brain Volume and Brain Atrophy_Tanaka_2020	1	Tanaka T. et al., (2020), Alzheimers Dement
	P19957	4	Cognitive Impairment vs. Controls_Tanaka_2020, Cognitive Impairment + Dementia vs. Controls_Tanaka_2020, Cognitive Decline in Cognitively Normal Individuals at Baseline_Tanaka_2020, Brain Volume and Brain Atrophy_Tanaka_2020	1	Tanaka T. et al., (2020), Alzheimers Dement
	Q86Y01	1	Either ATN all positive or ATN all negative_Shi_2021	1	Shi L. et al., (2021), Alzheimer's Dement
	Q9UBT3	1	Dickkopf-1 and Wnt Pathway_Shi_2020	1	Shi L. et al., (2020), Journal of Alzheimer's disease
	O75347	1	Amyloid Beta Load_Shi_2019	1	Shi L. et al., (2019), Alzheimers Dement
	Q9UNZ2	1	Hippocampus/Entorhinal Cortex Volume_Kiddle_2015	1	Kiddle S. et al., (2015), Translational Psychiatry
	Q8IW41	1	Change in CANTAB-PAL errors over 10 years_Kiddle_2015	1	Kiddle S. et al., (2015), Translational Psychiatry
	Q9H2X3	1	Change of Levels in Alzheimer's Disease vs. Controls_Sattlecker_2016	1	Sattlecker M. et al., (2016), Journal of Alzheimer's disease
	Q9UBG0	1	Rate of Cognitive Decline in Alzheimer's Disease_Sattlecker_2016	1	Sattlecker M. et al., (2016), Journal of Alzheimer's disease
	P49763	2	Alzheimer's Disease vs. Controls_Sattlecker_2014, Hippocampus/Entorhinal Cortex Volume_Sattlecker_2014	1	Sattlecker M. et al., (2014), Alzheimers Dement
	P06756	5	Cognitive Impairment vs. Controls_Tanaka_2020, Cognitive Impairment + Dementia vs. Controls_Tanaka_2020, Cognitive Decline in Cognitively Normal Individuals at Baseline_Tanaka_2020, Amyloid Beta Burden_Tanaka_2020, Brain Volume and Brain Atrophy_Tanaka_2020	1	Tanaka T. et al., (2020), Alzheimers Dement
	Q07654	2	Cognitive Impairment + Dementia vs. Controls_Tanaka_2020, Cognitive Decline in Cognitively Normal Individuals at Baseline_Tanaka_2020	1	Tanaka T. et al., (2020), Alzheimers Dement
	O14793	4	Cognitive Impairment vs. Controls_Tanaka_2020, Cognitive Impairment + Dementia vs. Controls_Tanaka_2020, Cognitive Decline in Cognitively Normal Individuals at Baseline_Tanaka_2020, Brain Volume and Brain Atrophy_Tanaka_2020	1	Tanaka T. et al., (2020), Alzheimers Dement
	P04733	1	Either ATN all positive or ATN all negative_Shi_2021	1	Shi L. et al., (2021), Alzheimer's Dement
	O94907	1	Dickkopf-1 and Wnt Pathway_Shi_2020	1	Shi L. et al., (2020), Journal of Alzheimer's disease
	Q8NEW7	1	Amyloid Beta Load_Shi_2019	1	Shi L. et al., (2019), Alzheimers Dement
	P00740	1	Alzheimer's Disease vs. MCI or Controls_Begic_2020	1	Begic E. et al, (2020)., Journal of Alzheimer's disease
	P58335	1	Dementia_risk_Walker_2021	1	Walker K. et al., (2021), Nature Ageing
	Q6PUV4	2	Dementia_risk_Walker_2021, Dementia_incidence_Walker_2021	1	Walker K. et al., (2021), Nature Ageing
	P16949	1	Dementia_risk_Walker_2021	1	Walker K. et al., (2021), Nature Ageing
	Q01995	2	Dementia_risk_Walker_2021, Dementia_incidence_Walker_2021	1	Walker K. et al., (2021), Nature Ageing
	P10912	2	Dementia_risk_Walker_2021, Dementia_incidence_Walker_2021	1	Walker K. et al., (2021), Nature Ageing
	O60938	1	Dementia_risk_Walker_2021	1	Walker K. et al., (2021), Nature Ageing
	Q9BXJ4	1	Dementia_risk_Walker_2021	1	Walker K. et al., (2021), Nature Ageing
	P10145	1	Dementia_risk_Walker_2021	1	Walker K. et al., (2021), Nature Ageing
	O15123	2	Dementia_risk_Walker_2021, Dementia_incidence_Walker_2021	1	Walker K. et al., (2021), Nature Ageing
	Q2I0M5	1	Dementia_risk_Walker_2021	1	Walker K. et al., (2021), Nature Ageing
	Q9UBX5	2	Dementia_risk_Walker_2021, Dementia_incidence_Walker_2021	1	Walker K. et al., (2021), Nature Ageing
	Q9C005	1	Dementia_risk_Walker_2021	1	Walker K. et al., (2021), Nature Ageing
	Q9Y2T7	1	Dementia_risk_Walker_2021	1	Walker K. et al., (2021), Nature Ageing
	P00747	1	Dementia_risk_Walker_2021	1	Walker K. et al., (2021), Nature Ageing
	O75475	2	Dementia_risk_Walker_2021, Dementia_incidence_Walker_2021	1	Walker K. et al., (2021), Nature Ageing
	Q9HCB6	1	Dementia_risk_Walker_2021	1	Walker K. et al., (2021), Nature Ageing
	O95166	2	Dementia_risk_Walker_2021, Dementia_incidence_Walker_2021	1	Walker K. et al., (2021), Nature Ageing
	P09923	1	Dementia_risk_Walker_2021	1	Walker K. et al., (2021), Nature Ageing
	Q86Y30	2	Dementia_risk_Walker_2021, Dementia_incidence_Walker_2021	1	Walker K. et al., (2021), Nature Ageing
	P51858	2	Dementia_risk_Walker_2021, Dementia_incidence_Walker_2021	1	Walker K. et al., (2021), Nature Ageing
	O15400	1	Dementia_risk_Walker_2021	1	Walker K. et al., (2021), Nature Ageing
	P51965	1	Dementia_risk_Walker_2021	1	Walker K. et al., (2021), Nature Ageing
	P61769	1	Dementia_risk_Walker_2021, Dementia_incidence_Walker_2021	1	Walker K. et al., (2021), Nature Ageing
	O95390	1	Dementia_risk_Walker_2021	1	Walker K. et al., (2021), Nature Ageing
	P00742	1	Dementia_risk_Walker_2021	1	Walker K. et al., (2021), Nature Ageing
	Q03692	1	Dementia_risk_Walker_2021	1	Walker K. et al., (2021), Nature Ageing
	Q02790	1	Dementia_risk_Walker_2021	1	Walker K. et al., (2021), Nature Ageing
	P05026	1	Dementia_risk_Walker_2021	1	Walker K. et al., (2021), Nature Ageing
	Q5DT21	1	Dementia_risk_Walker_2021	1	Walker K. et al., (2021), Nature Ageing

## Sheet: Table S5 - SOMAmer Mapping
Table S5. Unique SOMAmers (n = 359) from 12 distinct studies reporting associations between SOMAscan proteins and Alzheimer's disease-associated traits, and how many SOMAmers in Generation Scotland targeted the queried protein
	Protein from Literature (Uniprot ID)	No. of SOMAmers per Protein present in Generation Scotland
	P02775	4
	P00747	3
	P01374	3
	P02679	3
	P15692	3
	P16860	3
	Q07954	3
	O95390	2
	P00740	2
	P01011	2
	P01024	2
	P02671	2
	P05019	2
	P13671	2
	P49961	2
	P51858	2
	P63098	2
	Q07654	2
	Q13651	2
	Q4LDE5	2
	Q8IW41	2
	Q96C24	2
	Q96PJ5	2
	Q9Y337	2
	B0FP48	1
	O00220	1
	O00299	1
	O00300	1
	O00443	1
	O00548	1
	O00764	1
	O14777	1
	O14793	1
	O14867	1
	O14965	1
	O15123	1
	O15232	1
	O15264	1
	O15335	1
	O15392	1
	O15400	1
	O43252	1
	O43692	1
	O43752	1
	O60506	1
	O60676	1
	O60869	1
	O60938	1
	O75347	1
	O75475	1
	O75914	1
	O94907	1
	O94929	1
	O95166	1
	O95219	1
	O95998	1
	O96017	1
	P00374	1
	P00558	1
	P00742	1
	P01033	1
	P01236	1
	P01298	1
	P01833	1
	P02747	1
	P02768	1
	P02788	1
	P03951	1
	P03971	1
	P03973	1
	P04083	1
	P04114	1
	P04141	1
	P04406	1
	P05026	1
	P05186	1
	P05231	1
	P07202	1
	P07333	1
	P07355	1
	P08709	1
	P09104	1
	P09228	1
	P09429	1
	P09486	1
	P09919	1
	P09923	1
	P0C0S5	1
	P0C862	1
	P10145	1
	P10147	1
	P10643	1
	P10909	1
	P10912	1
	P11387	1
	P12268	1
	P12757	1
	P12956	1
	P14555	1
	P14618	1
	P16333	1
	P16591	1
	P16949	1
	P17661	1
	P17706	1
	P17900	1
	P18084	1
	P19367	1
	P19419	1
	P19957	1
	P20226	1
	P21128	1
	P21709	1
	P23435	1
	P23946	1
	P25098	1
	P25311	1
	P25685	1
	P26572	1
	P26951	1
	P27361	1
	P27707	1
	P28482	1
	P29317	1
	P30419	1
	P30533	1
	P34931	1
	P35557	1
	P36888	1
	P41222	1
	P41240	1
	P45973	1
	P45985	1
	P46734	1
	P48739	1
	P48960	1
	P49006	1
	P49763	1
	P49795	1
	P49840	1
	P51665	1
	P51671	1
	P51965	1
	P52758	1
	P52797	1
	P52823	1
	P53365	1
	P55008	1
	P55055	1
	P55199	1
	P55773	1
	P56211	1
	P57087	1
	P58335	1
	P60604	1
	P60985	1
	P61626	1
	P61769	1
	P62826	1
	P63241	1
	P63279	1
	P78543	1
	P99999	1
	Q01995	1
	Q02413	1
	Q02790	1
	Q03154	1
	Q03692	1
	Q04912	1
	Q06124	1
	Q07021	1
	Q07817	1
	Q08334	1
	Q08345	1
	Q0VAA2	1
	Q12884	1
	Q13219	1
	Q13557	1
	Q13765	1
	Q13873	1
	Q14019	1
	Q14126	1
	Q14508	1
	Q14982	1
	Q15075	1
	Q15116	1
	Q16270	1
	Q16548	1
	Q16549	1
	Q16623	1
	Q16627	1
	Q16719	1
	Q2I0M5	1
	Q5DT21	1
	Q5S007	1
	Q5T7V8	1
	Q5TEA6	1
	Q5VTT5	1
	Q5VU65	1
	Q6PUV4	1
	Q6UX15	1
	Q6UXB1	1
	Q6X784	1
	Q6ZN66	1
	Q7L0X0	1
	Q7Z6E9	1
	Q86Y22	1
	Q86Y30	1
	Q8IU85	1
	Q8IW00	1
	Q8IX19	1
	Q8N3X6	1
	Q8N474	1
	Q8N8J7	1
	Q8N967	1
	Q8WWQ8	1
	Q8WXI8	1
	Q92617	1
	Q92876	1
	Q92994	1
	Q93091	1
	Q96A25	1
	Q96B86	1
	Q96DZ1	1
	Q96GD4	1
	Q96HE7	1
	Q96HF1	1
	Q96KJ9	1
	Q96KP4	1
	Q96L93	1
	Q96MS0	1
	Q96PD4	1
	Q99714	1
	Q99727	1
	Q99983	1
	Q99988	1
	Q9BQ51	1
	Q9BQ69	1
	Q9BSI4	1
	Q9BSQ5	1
	Q9BU40	1
	Q9BXJ4	1
	Q9C005	1
	Q9H1Z8	1
	Q9H3M7	1
	Q9H422	1
	Q9H5V8	1
	Q9H9V4	1
	Q9HB29	1
	Q9HCB6	1
	Q9NP97	1
	Q9NPH3	1
	Q9NR71	1
	Q9NSC7	1
	Q9NY15	1
	Q9NZC2	1
	Q9NZW5	1
	Q9P0G3	1
	Q9UBG0	1
	Q9UBN6	1
	Q9UBQ6	1
	Q9UBS3	1
	Q9UBT3	1
	Q9UBX5	1
	Q9UGM5	1
	Q9UHA7	1
	Q9UHP7	1
	Q9UJ37	1
	Q9UK00	1
	Q9UK80	1
	Q9UNG2	1
	Q9UNZ2	1
	Q9UQ80	1
	Q9Y286	1
	Q9Y2T7	1
	Q9Y3C4	1
	Q9Y3C8	1
	Q9Y4C5	1
	A6NKW6	0
	O00253	0
	O00763	0
	O14683	0
	O14929	0
	O15160	0
	O75355	0
	O75398	0
	O75716	0
	O95168	0
	P02735	0
	P02751	0
	P04440	0
	P04733	0
	P05090	0
	P05121	0
	P05412	0
	P06576	0
	P06756	0
	P06788	0
	P07288	0
	P07951	0
	P07996	0
	P12259	0
	P16403	0
	P18031	0
	P19876	0
	P20273	0
	P20645	0
	P23381	0
	P24941	0
	P28906	0
	P29762	0
	P35354	0
	P36268	0
	P36941	0
	P40121	0
	P40313	0
	P43403	0
	P46527	0
	P48736	0
	P49760	0
	P49862	0
	P50579	0
	P57771	0
	P78423	0
	Q05397	0
	Q05513	0
	Q06609	0
	Q08188	0
	Q08209	0
	Q12904	0
	Q14257	0
	Q15628	0
	Q6JVE6	0
	Q6UXN7	0
	Q86Y01	0
	Q8N335	0
	Q8N4E7	0
	Q8N554	0
	Q8NBR0	0
	Q8NEW7	0
	Q8WV74	0
	Q8WWA1	0
	Q8WWK9	0
	Q8WWZ8	0
	Q92794	0
	Q96G74	0
	Q9BQE4	0
	Q9BQG1	0
	Q9BQT9	0
	Q9BTE7	0
	Q9BV47	0
	Q9BY50	0
	Q9H2X3	0
	Q9HC36	0
	Q9NZH6	0
	Q9UBQ0	0
	Q9UKR0	0
	Q9UQM7	0
	Q9Y5E5	0

## Sheet: Table S6 - SOMAmer details
Table S6. UniProt, Seq-ids and gene names for 308 SOMAmers that were previously associated with Alzheimer's disease or related traits across twelve distinct studies and that were also measured in the Generation Scotland cohort
	SOMAmer (UniProt ID)	Seq-id	Target	Gene Name	TargetFullName	Apparent Kd (M)	Subcellular Locations
	B0FP48	6633-43	UPK3L	UPK3BL	Uroplakin-3b-like protein	2.68838e-11	Membrane
	O00220	4832-75	TRAIL R1	TNFRSF10A	Tumor necrosis factor receptor superfamily member 10A	1.81e-11	Membrane
	O00299	5013-2	NCC27	CLIC1	Chloride intracellular channel protein 1	2.95e-11	Nucleus membrane|Cell membrane|Nucleus|Cytoplasm
	O00300	8304-50	OPG	TNFRSF11B	Tumor necrosis factor receptor superfamily member 11B	3.52e-12	Secreted
	O00443	14028-22	P3C2A	PIK3C2A	Phosphatidylinositol 4-phosphate 3-kinase C2 domain-containing subunit alpha	7.34017e-12	Golgi apparatus|Cell membrane|Nucleus|Cytoplasmic vesicle, clathrin-coated vesicle|Cytoplasm
	O00548	5349-69	DLL1	DLL1	Delta-like protein 1	3.01e-12	Membrane raft|Apical cell membrane|Cell junction, adherens junction
	O00764	11098-1	PDXK	PDXK	Pyridoxal kinase	3.68e-11	Cytoplasm
	O14777	12730-3	KNTC2	NDC80	Kinetochore protein NDC80 homolog	1.53958e-11	Chromosome, centromere, kinetochore|Nucleus
	O14793	14583-49	Myostatin	MSTN	Growth/differentiation factor 8	7.32802e-12	Secreted
	O14867	12451-62	BACH1	BACH1	Transcription regulator protein BACH1	1.19664e-10	Nucleus
	O14965	3091-70	Aurora kinase A	AURKA	Aurora kinase A	2.06e-11	Cytoplasm, cytoskeleton, cilium basal body|Cytoplasm, cytoskeleton, microtubule organizing center, centrosome, centriole|Cytoplasm, cytoskeleton, microtubule organizing center, centrosome|Cytoplasm, cytoskeleton, spindle pole
	O15123	2602-2	Angiopoietin-2	ANGPT2	Angiopoietin-2	1.89e-11	Secreted
	O15232	19361-78	MATN3	MATN3	Matrilin-3	1.89e-10	Secreted
	O15264	5006-71	MK13	MAPK13	Mitogen-activated protein kinase 13	4.15e-12	NA
	O15335	13460-4	CHAD	CHAD	Chondroadherin	1.86721e-12	Secreted, extracellular space, extracellular matrix
	O15392	3472-40	Survivin	BIRC5	Baculoviral IAP repeat-containing protein 5	7.73e-12	Nucleus|Chromosome, centromere, kinetochore|Cytoplasm, cytoskeleton, spindle|Chromosome, centromere|Midbody|Chromosome|Cytoplasm
	O15400	8274-64	Syntaxin-7	STX7	Syntaxin-7	8.27839e-12	Early endosome membrane
	O43252	14007-22	PAPS1	PAPSS1	Bifunctional 3'-phosphoadenosine 5'-phosphosulfate synthase 1	2.42076e-12	NA
	O43692	5745-64	PI15	PI15	Peptidase inhibitor 15	8.87151e-11	Secreted
	O43752	10945-11	Syntaxin-6	STX6	Syntaxin-6	1.78819e-11	Golgi apparatus membrane
	O60506	4224-7	HNRPQ	SYNCRIP	Heterogeneous nuclear ribonucleoprotein Q	2.07e-11	Microsome|Endoplasmic reticulum|Nucleus|Cytoplasm
	O60676	10572-65	CST8	CST8	Cystatin-8	6.86895e-11	Secreted
	O60869	12415-122	EDF1	EDF1	Endothelial differentiation-related factor 1	1.7442e-11	Nucleus|Cytoplasm
	O60938	10758-2	KERA	KERA	Keratocan	5.92653e-11	Secreted, extracellular space, extracellular matrix
	O75347	12501-10	TBCA	TBCA	Tubulin-specific chaperone A	1.56897e-11	Cytoplasm, cytoskeleton
	O75475	17176-13	PSIP1	PSIP1	PC4 and SFRS1-interacting protein	7.29538e-12	Nucleus
	O75914	3387-1	PAK3	PAK3	Serine/threonine-protein kinase PAK 3	3.37e-11	Cytoplasm
	O94907	3535-84	DKK1	DKK1	Dickkopf-related protein 1	1.55e-11	Secreted
	O94929	13578-98	ABLM3	ABLIM3	Actin-binding LIM protein 3	1.42e-10	Cytoplasm
	O95166	17735-130	GBRAP	GABARAP	Gamma-aminobutyric acid receptor-associated protein	2.24e-12	Cytoplasm, cytoskeleton|Cytoplasmic vesicle|Endomembrane system|Golgi apparatus membrane|Cytoplasmic vesicle, autophagosome
	O95219	3903-49	Sorting nexin 4	SNX4	Sorting nexin-4	9.04e-12	Early endosome|Early endosome membrane
	O95390	14587-16	GDF-11	GDF11	Growth/differentiation factor 11	2.58e-11	Secreted
	O95390_O14793	2765-4	GDF-11/8	GDF11|MSTN	Growth/differentiation factor 11/8	4.65e-12	Secreted
	O95998	3073-51	IL-18 BPa	IL18BP	Interleukin-18-binding protein	1.51e-10	Secreted
	O96017	19328-51	Chk2	CHEK2	Serine/threonine-protein kinase Chk2	2.42e-11	Nucleus
	P00374	9823-2	DYR	DHFR	Dihydrofolate reductase	1.31877e-11	Mitochondrion|Cytoplasm
	P00558	5020-50	phosphoglycerate kinase 1	PGK1	Phosphoglycerate kinase 1	5.24e-11	Cytoplasm
	P00740	4876-32	Coagulation Factor IX	F9	Coagulation factor IX	5.53e-13	Secreted
	P00740_1	5307-12	Coagulation Factor IXab	F9	Coagulation factor IXab	4.43e-12	Secreted
	P00742	3077-66	Coagulation Factor Xa	F10	Coagulation factor Xa	4.48e-13	Secreted
	P00747	3710-49	Angiostatin	PLG	Angiostatin	3.13e-11	Secreted
	P00747_1	4150-75	Plasmin	PLG	Plasmin	4.41e-11	Secreted
	P00747_2	4151-6	Plasminogen	PLG	Plasminogen	1.68e-11	Secreted
	P01011	2879-9	a1-Antichymotrypsin	SERPINA3	Alpha-1-antichymotrypsin	2.3e-12	Secreted
	P01011_1	4153-11	alpha-1-antichymotrypsin complex	SERPINA3	Alpha-1-antichymotrypsin complex	3.11e-12	Secreted
	P01024	2754-50	C3	C3	Complement C3	8.52e-13	Secreted
	P01024_1	4900-8	C3a	C3	C3a anaphylatoxin	2.57e-12	Secreted
	P01031_P13671	4482-66	C5b, 6 Complex	C5|C6	Complement C5b-C6 complex	6.57e-13	Secreted
	P01033	2211-9	TIMP-1	TIMP1	Metalloproteinase inhibitor 1	7.22e-12	Secreted
	P01236	2585-2	PRL	PRL	Prolactin	2.35e-11	Secreted
	P01298	4588-1	PH	PPY	Pancreatic hormone	2.26e-11	Secreted
	P01374	4703-87	TNF-b	LTA	Lymphotoxin-alpha	2.92e-10	Membrane|Secreted
	P01374__Q06643	3505-6	Lymphotoxin a1/b2	LTA|LTB	Lymphotoxin alpha1:beta2	1.26e-11	Membrane|Secreted
	P01374__Q06643_1	3506-49	Lymphotoxin a2/b1	LTA|LTB	Lymphotoxin alpha2:beta1	1.69e-12	Membrane|Secreted
	P01833	3216-2	PIGR	PIGR	Polymeric immunoglobulin receptor	2.79e-12	Cell membrane
	P02671_P02675_P02679	2796-62	Fibrinogen	FGA|FGB|FGG	Fibrinogen	5.84e-12	Secreted
	P02671_P02675_P02679_1	4907-56	D-dimer	FGA|FGB|FGG	D-dimer	1.07e-10	Secreted
	P02679	4989-7	Fibrinogen g-chain dimer	FGG	Fibrinogen gamma chain	3.1e-12	Secreted
	P02747	14100-63	C1QC	C1QC	Complement C1q subcomponent subunit C	1.21531e-10	Secreted
	P02768	18380-78	Albumin	ALB	Serum albumin	2.19e-10	Secreted
	P02775	16765-52	PBP	PPBP	Platelet basic protein	3.76797e-12	Secreted
	P02775_1	17165-1	BTG	PPBP	Beta-thromboglobulin	1.47e-12	Secreted
	P02775_2	2790-54	NAP-2	PPBP	Neutrophil-activating peptide 2	4.44e-12	Secreted
	P02775_3	4544-4	CTAP-III	PPBP	Connective tissue-activating peptide III	3.68e-12	Secreted
	P02788	2780-35	Lactoferrin	LTF	Lactotransferrin	1.5e-12	Cytoplasmic granule|Secreted
	P03951	2190-55	Coagulation Factor XI	F11	Coagulation Factor XI	9.2e-12	Secreted
	P03971	4923-79	MIS	AMH	Muellerian-inhibiting factor	6.77e-12	Secreted
	P03973	4413-3	SLPI	SLPI	Antileukoproteinase	6.52e-12	Secreted
	P04083	4960-72	annexin I	ANXA1	Annexin A1	7.05e-12	Cell projection, cilium|Nucleus|Cell projection, phagocytic cup|Cytoplasmic vesicle membrane|Endosome membrane|Lateral cell membrane|Cytoplasmic vesicle, secretory vesicle lumen|Cell membrane|Secreted, exosome|Apical cell membrane|Secreted, extracellular space|Early endosome|Basolateral cell membrane|Membrane|Secreted|Cytoplasm
	P04114	2797-56	Apo B	APOB	Apolipoprotein B	1.24e-11	Secreted|Cytoplasm
	P04141	4697-59	GM-CSF	CSF2	Granulocyte-macrophage colony-stimulating factor	1.36e-11	Secreted
	P04406	3848-14	GAPDH, liver	GAPDH	Glyceraldehyde-3-phosphate dehydrogenase	8.75e-12	Cytoplasm, cytoskeleton|Cytoplasm, cytosol|Nucleus|Cytoplasm, perinuclear region|Membrane
	P05019	2952-75	IGF-I	IGF1	Insulin-like growth factor I	1.24e-10	Secreted
	P05019_1	8406-17	IGF-I	IGF1	Insulin-like growth factor I	1.67e-10	Secreted
	P05026	13392-13	AT1B1	ATP1B1	Sodium/potassium-transporting ATPase subunit beta-1	4.00111e-11	Cell membrane, sarcolemma|Cell membrane
	P05186	16926-44	Alkaline phosphatase, liver	ALPL	Alkaline phosphatase, tissue-nonspecific isozyme	2.5635e-11	Cell membrane
	P05231	4673-13	IL-6	IL6	Interleukin-6	4.55e-12	Secreted
	P07202	3873-51	TMA	TPO	Thyroid peroxidase	1.17e-11	Membrane
	P07333	13682-47	M-CSF R	CSF1R	Macrophage colony-stimulating factor 1 receptor	1e-12	Cell membrane
	P07355	13700-10	annexin II	ANXA2	Annexin A2	1.13e-11	Secreted, extracellular space, extracellular matrix, basement membrane|Melanosome
	P08709	3184-25	Coagulation Factor VII	F7	Coagulation factor VII	5.38e-11	Secreted
	P09104	10339-48	NSE	ENO2	Gamma-enolase	1.69e-10	Cell membrane|Cytoplasm
	P09228	4324-33	CYTT	CST2	Cystatin-SA	2.59e-11	Secreted
	P09429	2524-56	HMG-1	HMGB1	High mobility group protein B1	3.71e-11	Endosome|Nucleus|Cell membrane|Chromosome|Endoplasmic reticulum-Golgi intermediate compartment|Secreted|Cytoplasm
	P09486	3043-49	ON	SPARC	SPARC	5.73e-12	Secreted, extracellular space, extracellular matrix, basement membrane
	P09919	4840-73	G-CSF	CSF3	Granulocyte colony-stimulating factor	3.14e-12	Secreted
	P09923	17441-4	Alkaline phosphatase, intestine	ALPI	Intestinal-type alkaline phosphatase	1.08e-11	Cell membrane
	P0C0S5	4163-5	Histone H2A.z	H2AFZ	Histone H2A.z	9.8e-10	Chromosome|Nucleus
	P0C862	16605-2	C1T9A	C1QTNF9	Complement C1q and tumor necrosis factor-related protein 9A	4.93e-12	Secreted
	P10145	3447-64	IL-8	CXCL8	Interleukin-8	1.1e-11	Secreted
	P10147	3040-59	MIP-1a	CCL3	C-C motif chemokine 3	4.2e-11	Secreted
	P10643	2888-49	C7	C7	Complement component C7	3.27e-11	Secreted
	P10909	4542-24	Clusterin	CLU	Clusterin	5.95e-11	Secreted
	P10912	2948-58	Growth hormone receptor	GHR	Growth hormone receptor	2.67e-11	Cell membrane
	P11387	2876-74	Topoisomerase I	TOP1	DNA topoisomerase 1	6.27e-11	Nucleus, nucleoplasm|Nucleus, nucleolus
	P12268	5250-53	IMDH2	IMPDH2	Inosine-5'-monophosphate dehydrogenase 2	2.96e-11	Nucleus|Cytoplasm
	P12757	14670-1	SKIL	SKIL	Ski-like protein	3.51106e-11	NA
	P12956	2835-1	Ku70	XRCC6	X-ray repair cross-complementing protein 6	1.31843e-11	Chromosome|Nucleus
	P13671	4127-75	C6	C6	Complement component C6	4.98e-12	Secreted
	P14555	2692-74	NPS-PLA2	PLA2G2A	Phospholipase A2, membrane associated	1.07e-11	Cell membrane|Secreted
	P14618	4240-31	M2-PK	PKM2	Pyruvate kinase PKM	1.42e-11	Nucleus|Cytoplasm
	P15692	19437-61	L-VEGF165	VEGFA	Isoform L-VEGF165	1.09387e-11	Secreted
	P15692_1	2597-8	VEGF	VEGFA	Vascular endothelial growth factor A	1.29e-11	Secreted
	P15692_2	4867-15	VEGF121	VEGFA	Vascular endothelial growth factor A, isoform 121	7.46e-12	Secreted
	P16333	5014-49	NCK1	NCK1	Cytoplasmic protein NCK1	4.83e-12	Endoplasmic reticulum|Nucleus|Cytoplasm
	P16591	4220-39	FER	FER	Tyrosine-protein kinase Fer	1.57e-12	Cytoplasm, cell cortex|Nucleus|Cell membrane|Cell junction|Cell projection|Cytoplasm, cytoskeleton|Membrane|Cytoplasm
	P16860	16751-15	BNP	NPPB	Natriuretic peptides B	4.05835e-11	Secreted
	P16860_1	3723-1	BNP-32	NPPB	Brain natriuretic peptide 32	1.78e-10	Secreted
	P16860_2	7655-11	N-terminal pro-BNP	NPPB	N-terminal pro-BNP	1.83e-12	Secreted
	P16949	17367-5	Stathmin	STMN1	Stathmin	4.91e-11	Cytoplasm, cytoskeleton
	P17661	12030-82	Desmin	DES	Desmin	7.5019e-12	Cell membrane, sarcolemma|Nucleus|Cytoplasm, myofibril, sarcomere, Z line|Cytoplasm
	P17706	3401-8	TCPTP	PTPN2	Tyrosine-protein phosphatase non-receptor type 2	1.6e-11	Endoplasmic reticulum|Endoplasmic reticulum-Golgi intermediate compartment
	P17900	15441-6	SAP3	GM2A	Ganglioside GM2 activator	5.97e-11	Lysosome
	P18084	7755-37	ITB5	ITGB5	Integrin beta-5	2.35015e-11	Membrane
	P19367	13131-5	HXK1	HK1	Hexokinase-1	9.98e-12	Mitochondrion outer membrane
	P19419	10006-25	ELK1	ELK1	ETS domain-containing protein Elk-1	3.37267e-12	Nucleus
	P19957	4982-54	Elafin	PI3	Elafin	4.8e-12	Secreted
	P20226	2875-15	TBP	TBP	TATA-box-binding protein	2.26e-10	Nucleus
	P21128	5656-53	PP11	ENDOU	Poly(U)-specific endoribonuclease	4.86081e-11	Secreted
	P21709	3431-54	EphA1	EPHA1	Ephrin type-A receptor 1	1.82e-11	Cell membrane
	P23435	9313-27	CBLN1	CBLN1	Cerebellin-1	1.36974e-11	Secreted|Cell junction, synapse, postsynaptic cell membrane
	P23946	3423-59	Chymase	CMA1	Chymase	3.96e-12	Cytoplasmic granule|Secreted
	P25098	3347-9	BARK1	ADRBK1	beta-adrenergic receptor kinase 1	1.29e-12	Cell membrane|Cytoplasm
	P25311	9312-8	AZGP1	AZGP1	Zinc-alpha-2-glycoprotein	4.44937e-11	Secreted
	P25685	3852-19	HSP 40	DNAJB1	DnaJ homolog subfamily B member 1	3.38e-11	Nucleus, nucleolus|Nucleus|Cytoplasm
	P26572	10571-14	MGAT1	MGAT1	Alpha-1,3-mannosyl-glycoprotein 2-beta-N-acetylglucosaminyltransferase	1.02651e-11	Golgi apparatus membrane
	P26951	13744-37	IL-3 Ra	IL3RA	Interleukin-3 receptor subunit alpha	3.36e-12	Membrane
	P27361	2855-49	ERK-1	MAPK3	Mitogen-activated protein kinase 3	4e-12	Membrane, caveola|Nucleus|Cytoplasm
	P27707	9836-20	DCK	DCK	Deoxycytidine kinase	2.42966e-12	Nucleus
	P28482	3115-64	MK01	MAPK1	Mitogen-activated protein kinase 1	1.23e-12	Cytoplasm, cytoskeleton, spindle|Membrane, caveola|Nucleus|Cytoplasm, cytoskeleton, microtubule organizing center, centrosome|Cytoplasm
	P29317	4834-61	Epithelial cell kinase	EPHA2	Ephrin type-A receptor 2	1.07e-11	Cell membrane|Cell junction, focal adhesion|Cell projection, ruffle membrane|Cell projection, lamellipodium membrane
	P30419	5196-7	NMT1	NMT1	Glycylpeptide N-tetradecanoyltransferase 1	2.86e-11	Cytoplasm, cytosol|Membrane|Cytoplasm
	P30533	3640-14	RAP	LRPAP1	alpha-2-macroglobulin receptor-associated protein	1.3e-12	Golgi apparatus, cis-Golgi network|Golgi apparatus lumen|Endosome lumen|Endoplasmic reticulum-Golgi intermediate compartment lumen|Cell surface|Rough endoplasmic reticulum lumen
	P34931	12041-33	HS71L	HSPA1L	Heat shock 70 kDa protein 1-like	5.12694e-10	NA
	P35557	12960-9	HXK4	GCK	Glucokinase	1.38511e-10	Nucleus|Cytoplasm
	P36888	3437-80	Flt-3	FLT3	Receptor-type tyrosine-protein kinase FLT3	1.6e-11	Membrane|Endoplasmic reticulum lumen
	P41222	10514-5	PGD2 synthase	PTGDS	Prostaglandin-H2 D-isomerase	1.87172e-11	Rough endoplasmic reticulum|Golgi apparatus|Secreted|Nucleus membrane|Cytoplasm, perinuclear region
	P41240	3363-31	CSK	CSK	Tyrosine-protein kinase CSK	1.88e-12	Cell membrane|Cytoplasm
	P45973	4540-11	CBX5	CBX5	Chromobox protein homolog 5	2.86e-11	Chromosome|Chromosome, centromere|Nucleus
	P45985	5242-37	MP2K4	MAP2K4	Dual specificity mitogen-activated protein kinase kinase 4	9.9e-12	Nucleus|Cytoplasm
	P46734	6151-18	MP2K3	MAP2K3	Dual specificity mitogen-activated protein kinase kinase 3	2.75e-10	NA
	P48739	12484-67	PIPNB	PITPNB	Phosphatidylinositol transfer protein beta isoform	2.26135e-11	Golgi apparatus|Cytoplasm
	P48960	18881-7	CD97	CD97	CD97 antigen	2.54e-10	Cell membrane
	P49006	19175-18	MARCKSL1	MARCKSL1	MARCKS-related protein	3.42358e-12	Cytoplasm, cytoskeleton|Cell membrane
	P49763	3078-1	PlGF	PGF	Placenta growth factor	1.56e-11	Secreted
	P49795	12713-365	RGS19	RGS19	Regulator of G-protein signaling 19	2.63676e-10	Membrane
	P49840	3441-64	GSK-3 alpha/beta	GSK3A|GSK3B	Glycogen synthase kinase-3 alpha/beta	4.74e-12	NA
	P49961	3182-38	CD39	ENTPD1	Ectonucleoside triphosphate diphosphohydrolase 1	3.64e-12	Membrane
	P49961_1	7999-23	CD39	ENTPD1	Ectonucleoside triphosphate diphosphohydrolase 1	6.25e-12	Membrane
	P51665	3898-5	PSD7	PSMD7	26S proteasome non-ATPase regulatory subunit 7	1.06e-10	NA
	P51671	5301-7	Eotaxin	CCL11	Eotaxin	1.01e-12	Secreted
	P51858	16758-96	HDGF	HDGF	Hepatoma-derived growth factor	5.17916e-12	Nucleus|Cytoplasm
	P51858_1	8953-47	HDGF	HDGF	Hepatoma-derived growth factor	8.03e-12	Nucleus|Cytoplasm
	P51965	14326-4	UB2E1	UBE2E1	Ubiquitin-conjugating enzyme E2 E1	1.55801e-11	Nucleus
	P52758	14636-25	Ribonuclease UK114	HRSP12	Ribonuclease UK114	6.94646e-12	Mitochondrion|Nucleus|Peroxisome|Cytoplasm
	P52797	14153-8	Ephrin-A3	EFNA3	Ephrin-A3	2.54e-12	Cell membrane
	P52823	4930-21	Stanniocalcin-1	STC1	Stanniocalcin-1	2.15e-11	Secreted
	P53365	12630-8	ARFP2	ARFIP2	Arfaptin-2	1.88802e-12	NA
	P55008	2849-49	AIF1	AIF1	Allograft inflammatory factor 1	1.07e-11	Cytoplasm, cytoskeleton|Cell projection, phagocytic cup|Cell projection, ruffle membrane
	P55055	9016-12	NR1H2	NR1H2	Oxysterols receptor LXR-beta	2.68334e-11	Nucleus
	P55199	11459-81	ELL	ELL	RNA polymerase II elongation factor ELL	9.4974e-11	Nucleus speckle|Nucleus|Nucleus, Cajal body
	P55773	2913-1	MPIF-1	CCL23	C-C motif chemokine 23	4.65e-11	Secreted
	P56211	4963-19	ARP19	ARPP19	cAMP-regulated phosphoprotein 19	2.68e-11	Cytoplasm
	P57087	2997-8	JAM-B	JAM2	Junctional adhesion molecule B	2.56e-11	Cell membrane|Cell junction, tight junction
	P58335	15559-5	ANTR2	ANTXR2	Anthrax toxin receptor 2	1e-10	Cell membrane
	P60604	9199-6	UB2G2	UBE2G2	Ubiquitin-conjugating enzyme E2 G2	1.82e-11	NA
	P60985	5739-75	KTDAP	KRTDAP	Keratinocyte differentiation-associated protein	4.0188e-11	Secreted
	P61626	4920-10	Lysozyme	LYZ	Lysozyme C	9.91e-12	Secreted
	P61769	3485-28	b2-Microglobulin	B2M	Beta-2-microglobulin	6.02e-12	Cell surface|Secreted
	P62826	4282-3	RAN	RAN	GTP-binding nuclear protein Ran	7.03e-12	Cytoplasm, cytosol|Nucleus|Nucleus envelope|Melanosome|Cytoplasm
	P63098	15545-13	Calcineurin B a	PPP3R1	Calcineurin subunit B type 1	1.27e-11	Cell membrane, sarcolemma|Cytoplasm, cytosol|Cell membrane
	P63241	5888-29	eIF-5A-1	EIF5A	Eukaryotic translation initiation factor 5A-1	1.39e-10	Endoplasmic reticulum membrane|Nucleus, nuclear pore complex|Nucleus|Cytoplasm
	P63279	2877-3	UBC9	UBE2I	SUMO-conjugating enzyme UBC9	1.03e-11	Nucleus|Cytoplasm
	P78543	11325-8	BTG2	BTG2	Protein BTG2	1.00657e-10	NA
	P99999	2942-50	Cytochrome c	CYCS	Cytochrome c	2.3e-11	Mitochondrion intermembrane space
	Q01995	15640-54	TAGL	TAGLN	Transgelin	1.34e-12	Cytoplasm
	Q02413	2976-58	Desmoglein-1	DSG1	Desmoglein-1	4.76e-11	Cell membrane|Cell junction, desmosome
	Q02790	17722-5	FKBP52 protein	FKBP4	Peptidyl-prolyl cis-trans isomerase FKBP4	4.75e-12	Mitochondrion|Cytoplasm, cytoskeleton|Cytoplasm, cytosol|Nucleus|Cell projection, axon
	Q03154	3343-1	Aminoacylase-1	ACY1	Aminoacylase-1	5.6e-12	Cytoplasm
	Q03692	15653-9	COAA1	COL10A1	Collagen alpha-1(X) chain	5.17203e-11	Secreted, extracellular space, extracellular matrix
	Q04912	2640-3	MSP R	MST1R	Macrophage-stimulating protein receptor	1.61e-11	Membrane
	Q06124	3397-7	SHP-2	PTPN11	Tyrosine-protein phosphatase non-receptor type 11	3.87e-12	Nucleus|Cytoplasm
	Q07021	4967-1	C1QBP	C1QBP	Complement component 1 Q subcomponent-binding protein, mitochondrial	9.65e-11	Nucleus|Cell membrane|Nucleus, nucleolus|Mitochondrion matrix|Secreted|Cytoplasm
	Q07654	4721-54	TFF3	TFF3	Trefoil factor 3	1.49e-12	Secreted, extracellular space, extracellular matrix|Cytoplasm
	Q07654_1	8323-163	TFF3	TFF3	Trefoil factor 3	3.05e-11	Secreted, extracellular space, extracellular matrix|Cytoplasm
	Q07817	4423-77	BCL2-like 1 protein	BCL2L1	Bcl-2-like protein 1	1.49e-11	Nucleus membrane|Cytoplasm, cytosol|Cytoplasm, cytoskeleton, microtubule organizing center, centrosome|Mitochondrion inner membrane|Mitochondrion outer membrane|Mitochondrion matrix|Cytoplasmic vesicle, secretory vesicle, synaptic vesicle membrane
	Q07954	10699-52	LRP1	LRP1	Prolow-density lipoprotein receptor-related protein 1	4.13069e-11	Cell membrane|Membrane, coated pit
	Q07954_1	8601-167	sLRP1	LRP1	Low-density lipoprotein receptor-related protein 1, soluble	4.24433e-11	Cell membrane|Membrane, coated pit
	Q07954_2	9182-3	sLRP1	LRP1	Low-density lipoprotein receptor-related protein 1, soluble	2.54e-11	Cell membrane|Membrane, coated pit
	Q08209__P63098	4903-72	Calcineurin	PPP3CA|PPP3R1	Calcineurin	7.32e-12	Cell membrane, sarcolemma|Cytoplasm, cytosol|Cell membrane|Cytoplasm, myofibril, sarcomere, Z line|Cell projection, dendritic spine|Cytoplasm
	Q08334	2631-50	IL-10 Rb	IL10RB	Interleukin-10 receptor subunit beta	4.5e-11	Membrane
	Q08345	4122-12	discoidin domain receptor 1	DDR1	Epithelial discoidin domain-containing receptor 1	3.45e-11	Cell membrane
	Q0VAA2	8389-8	CN16B	LRRC74A	Leucine-rich repeat-containing protein 74A	3.05524e-11	NA
	Q12884	5029-3	SEPR	FAP	Prolyl endopeptidase FAP	6.12e-11	Cell projection, lamellipodium membrane|Cell membrane|Cell surface|Membrane|Cell projection, invadopodium membrane|Cell projection, ruffle membrane
	Q13219	4148-49	PAPP-A	PAPPA	Pappalysin-1	8.63e-12	Secreted
	Q13557	3419-49	CAMK2D	CAMK2D	Calcium/calmodulin-dependent protein kinase type II subunit delta	1.81e-12	Sarcoplasmic reticulum membrane|Cell membrane, sarcolemma
	Q13651	10344-334	IL-10 Ra	IL10RA	Interleukin-10 receptor subunit alpha	1.75e-10	Cell membrane|Cytoplasm
	Q13651_1	8104-21	IL-10 Ra	IL10RA	Interleukin-10 receptor subunit alpha	1.63e-10	Cell membrane|Cytoplasm
	Q13765	3854-24	NACA	NACA	Nascent polypeptide-associated complex subunit alpha	1.09e-11	Nucleus|Cytoplasm
	Q13873	4862-63	BMP RII	BMPR2	Bone morphogenetic protein receptor type-2	2.32411e-11	Cell membrane
	Q14019	4905-63	Coactosin-like protein	COTL1	Coactosin-like protein	8.1e-11	Cytoplasm, cytoskeleton|Nucleus|Cytoplasm
	Q14126	9484-75	Desmoglein-2	DSG2	Desmoglein-2	5.693e-11	Cell membrane|Cell junction, desmosome
	Q14508	11388-75	HE4	WFDC2	WAP four-disulfide core domain protein 2	4.23143e-11	Secreted
	Q14982	15622-13	OBCAM	OPCML	Opioid-binding protein/cell adhesion molecule	5.72e-11	Cell membrane
	Q15075	14043-12	EEA1	EEA1	Early endosome antigen 1	3.64359e-11	Early endosome membrane|Cytoplasm
	Q15116	15623-1	PD-1	PDCD1	Programmed cell death protein 1	2.19e-10	Cell membrane
	Q16270	3320-49	IGFBP-7	IGFBP7	Insulin-like growth factor-binding protein 7	2.4e-12	Secreted
	Q16548	3413-50	BFL1	BCL2A1	Bcl-2-related protein A1	6.12e-12	Cytoplasm
	Q16549	4459-68	PCSK7	PCSK7	Proprotein convertase subtilisin/kexin type 7	6.38e-12	Golgi apparatus, trans-Golgi network membrane
	Q16623	19553-14	STX1a	STX1A	Syntaxin-1A	4.81298e-12	Cell membrane|Cytoplasmic vesicle, secretory vesicle, synaptic vesicle membrane|Cell junction, synapse, synaptosome
	Q16627	2900-53	HCC-1	CCL14	C-C motif chemokine 14	6.07e-11	Secreted
	Q16719	4559-64	KYNU	KYNU	Kynureninase	4.29e-11	Cytoplasm, cytosol
	Q2I0M5	8464-31	RSPO4	RSPO4	R-spondin-4	1.54e-12	Secreted
	Q4LDE5	11109-56	SVEP1	SVEP1	Sushi, von Willebrand factor type A, EGF and pentraxin domain-containing protein 1	7.95891e-12	Membrane|Secreted|Cytoplasm
	Q4LDE5_1	11178-21	SVEP1	SVEP1	Sushi, von Willebrand factor type A, EGF and pentraxin domain-containing protein 1	1.74801e-11	Membrane|Secreted|Cytoplasm
	Q5DT21	8042-88	ISK9	SPINK9	Serine protease inhibitor Kazal-type 9	5.09077e-11	Secreted
	Q5S007	10990-21	LRRK2	LRRK2	Leucine-rich repeat serine/threonine-protein kinase 2	1.30406e-10	Cell projection, axon|Endosome|Lysosome|Mitochondrion|Mitochondrion inner membrane|Endoplasmic reticulum|Cell projection, dendrite|Perikaryon|Mitochondrion outer membrane|Golgi apparatus|Membrane|Mitochondrion matrix|Cytoplasmic vesicle, secretory vesicle, synaptic vesicle membrane|Cytoplasm
	Q5T7V8	7247-1	GORAB	GORAB	RAB6-interacting golgin	5.61116e-11	Golgi apparatus|Cytoplasm
	Q5TEA6	9082-25	SE1L2	SEL1L2	Protein sel-1 homolog 2	1.82896e-10	Membrane
	Q5VTT5	13966-30	MYOM3	MYOM3	Myomesin-3	1.12071e-10	Cytoplasm, myofibril, sarcomere, M line
	Q5VU65	9606-4	P210L	NUP210L	Nuclear pore membrane glycoprotein 210-like	1.04136e-11	Membrane
	Q6PUV4	15321-8	CPLX2	CPLX2	Complexin-2	5.37e-13	Cytoplasm, cytosol
	Q6UX15	2635-61	Layilin	LAYN	Layilin	1.42e-11	Membrane
	Q6UXB1	6961-14	IGFL3	IGFL3	Insulin growth factor-like family member 3	1.25798e-10	Secreted
	Q6X784	10710-23	ZPBP2	ZPBP2	Zona pellucida-binding protein 2	4.66491e-12	Cytoplasmic vesicle, secretory vesicle, acrosome|Secreted
	Q6ZN66	7818-101	GBP6	GBP6	Guanylate-binding protein 6	1.32e-10	NA
	Q7L0X0	6527-1	TRIL	TRIL	TLR4 interactor with leucine rich repeats	4.04e-12	Membrane
	Q7Z6E9	9887-40	RBBP6	RBBP6	E3 ubiquitin-protein ligase RBBP6	2.37e-11	Chromosome|Nucleus, nucleolus|Cytoplasm, cytoskeleton, microtubule organizing center, centrosome
	Q86Y22	4543-65	CONA1	COL23A1	Collagen alpha-1(XXIII) chain	1.43e-10	Cell membrane
	Q86Y30	6294-11	BAGE2	BAGE2	B melanoma antigen 2	2.74772e-11	Secreted
	Q8IU85	3418-12	CAMK1D	CAMK1D	Calcium/calmodulin-dependent protein kinase type 1D	2.78e-10	Nucleus|Cytoplasm
	Q8IW00	7242-14	CJ072	VSTM4	V-set and transmembrane domain-containing protein 4	1.454e-10	Secreted
	Q8IW41	3821-28	MAPK5	MAPKAPK5	MAP kinase-activated protein kinase 5	7.95e-12	Nucleus|Cytoplasm
	Q8IW41_1	8382-47	MAPK5	MAPKAPK5	MAP kinase-activated protein kinase 5	9.69567e-12	Nucleus|Cytoplasm
	Q8IX19	6283-60	MCEM1	MCEMP1	Mast cell-expressed membrane protein 1	1.41896e-11	Membrane
	Q8N3X6	4304-18	transcription factor MLR1, isoform CRA_b	LCORL	Ligand-dependent nuclear receptor corepressor-like protein	8.98e-12	Nucleus
	Q8N474	3221-54	SARP-2	SFRP1	Secreted frizzled-related protein 1	6.07e-11	Secreted
	Q8N8J7	9490-3	CD032	C4orf32	Uncharacterized protein C4orf32	2.96413e-11	Membrane
	Q8N967	8906-60	LRTM2	LRTM2	Leucine-rich repeat and transmembrane domain-containing protein 2	9.45465e-13	Membrane
	Q8WWQ8	3399-31	STAB2	STAB2	Stabilin-2	5.1e-12	Cell membrane|Cytoplasm
	Q8WXI8	7752-31	CLC4D	CLEC4D	C-type lectin domain family 4 member D	1.70902e-11	Membrane
	Q92617	9954-2	NPPL3	NPIPB3	Nuclear pore complex-interacting protein family member B3	2.11101e-10	Membrane
	Q92876	3450-4	Kallikrein 6	KLK6	Kallikrein-6	2.12e-11	Mitochondrion|Microsome|Nucleus, nucleolus|Secreted|Cytoplasm
	Q92994	19596-18	BRF-1	BRF1	Transcription factor IIIB 90 kDa subunit	9.36e-11	Nucleus
	Q93091	5646-20	RNAS6	RNASE6	Ribonuclease K6	3.18e-11	Lysosome|Secreted|Cytoplasmic granule
	Q96A25	10499-1	T106A	TMEM106A	Transmembrane protein 106A	1.21522e-10	Cell membrane
	Q96B86	5483-1	RGMA	RGMA	Repulsive guidance molecule A	2.3e-11	Cell membrane
	Q96C24	11563-51	SYTL4	SYTL4	Synaptotagmin-like protein 4	2.94155e-11	Membrane|Cell membrane|Cytoplasmic vesicle, secretory vesicle membrane
	Q96C24_1	9090-9	SYTL4	SYTL4	Synaptotagmin-like protein 4	9.9e-12	Membrane|Cell membrane|Cytoplasmic vesicle, secretory vesicle membrane
	Q96DZ1	8957-72	XTP3B	ERLEC1	Endoplasmic reticulum lectin 1	7.18853e-12	Endoplasmic reticulum lumen
	Q96GD4	3346-72	AURKB	AURKB	Aurora kinase B	1.32e-11	Chromosome|Cytoplasm, cytoskeleton, spindle|Chromosome, centromere|Nucleus|Midbody
	Q96HE7	7060-2	ERO1A	ERO1L	ERO1-like protein alpha	2.2986e-11	Endoplasmic reticulum membrane
	Q96HF1	7751-121	SARP-1	SFRP2	Secreted frizzled-related protein 2	6.66863e-11	Secreted
	Q96KJ9	7850-1	COX42	COX4I2	Cytochrome c oxidase subunit 4 isoform 2, mitochondrial	1.49242e-11	Mitochondrion inner membrane
	Q96KP4	3192-3	Glutamate carboxypeptidase	CNDP2	Cytosolic non-specific dipeptidase	1.49e-10	Cytoplasm
	Q96L93	11672-17	KI16B	KIF16B	Kinesin-like protein KIF16B	1.44505e-11	Cytoplasm, cytoskeleton|Early endosome membrane
	Q96MS0	5117-14	ROBO3	ROBO3	Roundabout homolog 3	4.14e-12	Membrane
	Q96PD4	14026-24	IL-17F	IL17F	Interleukin-17F	4.69e-12	Secreted
	Q96PJ5	8973-23	FCRL4	FCRL4	Fc receptor-like protein 4	4.38e-12	Cell membrane
	Q96PJ5_1	8991-115	FCRL4	FCRL4	Fc receptor-like protein 4	1.95e-10	Cell membrane
	Q99714	4217-49	ERAB	HSD17B10	3-hydroxyacyl-CoA dehydrogenase type-2	2.79e-11	Mitochondrion
	Q99727	6462-12	TIMP-4	TIMP4	Metalloproteinase inhibitor 4	2.1318e-12	Secreted
	Q99983	5358-3	OMD	OMD	Osteomodulin	2.11e-12	Secreted, extracellular space, extracellular matrix
	Q99988	4374-45	MIC-1	GDF15	Growth/differentiation factor 15	3.34569e-12	Secreted
	Q9BQ51	3004-67	PD-L2	PDCD1LG2	Programmed cell death 1 ligand 2	3.13e-10	Secreted
	Q9BQ69	13653-335	MACD1	MACROD1	O-acetyl-ADP-ribose deacetylase MACROD1	5.74414e-11	Nucleus
	Q9BSI4	10638-1	TINF2	TINF2	TERF1-interacting nuclear factor 2	5.42628e-12	Chromosome, telomere|Nucleus
	Q9BSQ5	12347-29	CCM2	CCM2	Cerebral cavernous malformations 2 protein	2.93614e-11	Cytoplasm
	Q9BU40	3362-61	CRDL1	CHRDL1	Chordin-like protein 1	7.97e-12	Secreted
	Q9BXJ4	7251-64	C1QT3	C1QTNF3	Complement C1q tumor necrosis factor-related protein 3	2.31e-10	Secreted
	Q9C005	13943-38	DPY30	DPY30	Protein dpy-30 homolog	1.94052e-12	Nucleus|Golgi apparatus, trans-Golgi network
	Q9H1Z8	6362-6	AUGN	C2orf40	Augurin	1.50044e-10	Secreted|Apical cell membrane|Cytoplasm
	Q9H3M7	11682-7	TXNIP	TXNIP	Thioredoxin-interacting protein	4.72442e-11	Cytoplasm
	Q9H422	19329-31	HIPK3	HIPK3	Homeodomain-interacting protein kinase 3	3.12e-12	Nucleus|Cytoplasm
	Q9H5V8	16818-200	CDCP1	CDCP1	CUB domain-containing protein 1	1.6939e-12	Cell membrane
	Q9H9V4	11160-56	RN122	RNF122	RING finger protein 122	1.40175e-11	Golgi apparatus|Membrane|Endoplasmic reticulum
	Q9HB29	2994-71	IL-1Rrp2	IL1RL2	Interleukin-1 receptor-like 2	1.8898e-11	Membrane
	Q9HCB6	4297-62	Spondin-1	SPON1	Spondin-1	4.13e-12	Secreted, extracellular space, extracellular matrix
	Q9NP97	3845-51	DLRB1	DYNLRB1	Dynein light chain roadblock-type 1	2.57e-11	Cytoplasm, cytoskeleton
	Q9NPH3	14048-7	IL-1 R AcP	IL1RAP	Interleukin-1 Receptor accessory protein	5.14e-12	Cell membrane
	Q9NR71	3212-30	ASAH2	ASAH2	Neutral ceramidase	1.8e-11	Mitochondrion|Cell membrane|Secreted, exosome|Golgi apparatus membrane|Membrane raft|Membrane, caveola
	Q9NSC7	7867-154	SIA7A	ST6GALNAC1	Alpha-N-acetylgalactosaminide alpha-2,6-sialyltransferase 1	6.93251e-12	Golgi apparatus membrane
	Q9NY15	14599-18	STAB1	STAB1	Stabilin-1	3.48644e-11	Membrane
	Q9NZC2	16300-4	TREM2	TREM2	Triggering receptor expressed on myeloid cells 2	4.05e-12	Cell membrane
	Q9NZW5	13490-1	MPP6	MPP6	MAGUK p55 subfamily member 6	2.14796e-11	Membrane
	Q9P0G3	15544-25	kallikrein 14	KLK14	Kallikrein-14	2.31e-12	Secreted, extracellular space
	Q9UBG0	3041-55	MRC2	MRC2	C-type mannose receptor 2	2.11e-12	Membrane
	Q9UBN6	14121-24	TRAIL R4	TNFRSF10D	Tumor necrosis factor receptor superfamily member 10D	6e-12	Membrane
	Q9UBQ6	6528-95	EXTL2	EXTL2	Exostosin-like 2	2.04233e-11	Endoplasmic reticulum membrane
	Q9UBS3	11214-40	DNJB9	DNAJB9	DnaJ homolog subfamily B member 9	7.61622e-12	Endoplasmic reticulum lumen
	Q9UBT3	3365-7	Dkk-4	DKK4	Dickkopf-related protein 4	1.67e-11	Secreted
	Q9UBX5	15585-304	fibulin 5	FBLN5	Fibulin-5	3.09e-11	Secreted, extracellular space, extracellular matrix|Secreted
	Q9UGM5	3367-8	FETUB	FETUB	Fetuin-B	2.9e-12	Secreted
	Q9UHA7	14150-7	IL-1F6	IL36A	Interleukin-36 alpha	1.51e-11	Secreted
	Q9UHP7	7054-87	CLC2D	CLEC2D	C-type lectin domain family 2 member D	2.18604e-10	Cell membrane
	Q9UJ37	7823-22	SIA7B	ST6GALNAC2	Alpha-N-acetylgalactosaminide alpha-2,6-sialyltransferase 2	1.84311e-11	Golgi apparatus membrane
	Q9UK00	6994-19	CC018	C3orf18	Uncharacterized protein C3orf18	2.50211e-10	Membrane
	Q9UK80	12681-63	UBP21	USP21	Ubiquitin carboxyl-terminal hydrolase 21	5.22425e-11	Nucleus|Cytoplasm
	Q9UNG2	2708-54	TNFSF18	TNFSF18	Tumor necrosis factor ligand superfamily member 18	2.5054e-11	Cell membrane
	Q9UNZ2	4250-23	NSF1C	NSFL1C	NSFL1 cofactor p47	2.6e-11	Chromosome|Golgi apparatus, Golgi stack|Nucleus|Cytoplasm, cytoskeleton, microtubule organizing center, centrosome
	Q9UQ80	4258-15	PA2G4	PA2G4	Proliferation-associated protein 2G4	4.16e-12	Nucleus, nucleolus|Cytoplasm
	Q9Y286	2742-68	Siglec-7	SIGLEC7	Sialic acid-binding Ig-like lectin 7	7.25e-13	Membrane
	Q9Y2T7	6372-7	YBOX2	YBX2	Y-box-binding protein 2	2.15372e-11	Nucleus|Cytoplasm
	Q9Y337	14039-33	kallikrein 5	KLK5	Kallikrein-5	1.87e-12	Secreted
	Q9Y337_1	3201-49	kallikrein 5	KLK5	Kallikrein-5	5.1e-13	Secreted
	Q9Y3C4	12417-46	TPRKB	TPRKB	EKC/KEOPS complex subunit TPRKB	5.67796e-11	Cytoplasm, cytosol|Nucleus
	Q9Y3C8	3405-6	UFC1	UFC1	Ubiquitin-fold modifier-conjugating enzyme 1	5.35e-12	NA
	Q9Y4C5	18863-176	CHST2	CHST2	Carbohydrate sulfotransferase 2	2.36e-12	Golgi apparatus, trans-Golgi network membrane

## Sheet: Table S7 - BayesR+ GWAS
Table S7. pQTLs with posterior inclusion probability > 95% in BayesR+. Replication with literature is shown - replication was either through direct replication or high LD - r2 (> 0.75) with corresponding SNPs (same SOMAmer). In bold are novel pQTLs
	Marker	Gene of pQTL	Chromosome of pQTL	Position of pQTL	Effect Allele	Beta	Beta 2.5% Credible Interval	Beta 97.5% Credible Interval	Posterior Inclusion Probability	Function	SOMAmer	Gene of SOMAmer	Chromosome of SOMAmer	Position of SOMAmer	Biotype	Type	Distance from TSS (NA for Trans)	Replication_in_Literature
	rs1191778	WDR35	2	20131079	G	0.273703	0	0.358865	0.961	missense_variant	O15232	MATN3	2	20012668	protein_coding	Cis	81350	Direct_Replication
	rs12151745	WDR35	2	20188149	G	-0.200543	-0.273403	-0.125286	1	intron_variant	O15232	MATN3	2	20012668	protein_coding	Cis	24280	Direct_Replication
	rs3795965	MATN3	2	20199089	G	-0.28191	-0.344212	-0.215225	1	intron_variant	O15232	MATN3	2	20012668	protein_coding	Cis	13340	No
	rs11080369	CCL16	17	34305164	C	-0.348255	-0.411938	-0.291532	1	intron_variant,NMD_transcript_variant	O60676	CST8	20	23491101	nonsense_mediated_decay	Trans	NA	Direct_Replication
	rs445925	APOE	19	45415640	A	-0.279078	-0.325244	-0.229863	1	downstream_gene_variant	O75347	TBCA	5	77868780	protein_coding	Trans	NA	Direct_Replication
	rs769449	APOE	19	45410002	A	-0.634157	-0.683993	-0.588992	1	intron_variant	O75347	TBCA	5	77868780	protein_coding	Trans	NA	Direct_Replication
	rs216325	VWF	12	6145529	G	0.340339	0.278502	0.398583	1	intron_variant	P00374	DHFR	5	80654983	protein_coding	Trans	NA	Direct_Replication
	rs4252129	PLG	6	161152905	A	-0.209522	-0.275294	-0.148323	1	downstream_gene_variant	P00747_2	PLG	6	160702238	processed_transcript	Cis	29635	Direct_Replication
	rs8023057	ADIPOR1P2	14	95097556	G	-0.267989	-0.330229	-0.206223	1	upstream_gene_variant	P01011_1	SERPINA3	14	94612384	processed_pseudogene	Cis	18835	Replication_by_proxy: rs6575449,0.99367
	rs12073436	C1QC	1	22970908	A	0.229512	0.147105	0.329455	1	intron_variant	P02747	C1QC	1	22643633	protein_coding	Cis	782	Direct_Replication
	rs5030062	KNG1	3	186454180	C	0.288186	0.229071	0.343809	1	intron_variant	P03951	F11	4	186266189	protein_coding	Trans	NA	Direct_Replication
	rs3820897	COLEC11	2	3642361	A	-0.28634	-0.343828	-0.230361	1	upstream_gene_variant	P05186	ALPL	1	21509397	protein_coding	Trans	NA	No
	rs10519052	RORA	15	60823417	G	0.299361	0.237306	0.353734	1	intron_variant	P07355	ANXA2	15	60402883	protein_coding	Cis	128335	Replication_by_proxy: rs10519051,1
	rs3940746	ANXA2	15	60687676	C	0.375765	0.320677	0.429583	1	intron_variant	P07355	ANXA2	15	60402883	protein_coding	Cis	7406	Replication_by_proxy: rs12440452,0.9959
	rs3093253	F7	13	113774092	A	-0.548105	-0.603719	-0.420932	1	3_prime_UTR_variant	P08709	F7	13	113105788	protein_coding	Cis	13990	Direct_Replication
	rs6076122	CST1	20	23731494	A	0.374354	0.144353	0.492248	1	missense_variant	P09228	CST2	20	23826729	protein_coding	Cis	75872	Replication_by_proxy: rs6114248,0.91594
	rs5167	APOC2	19	45448465	C	0.385478	0.333878	0.440878	1	upstream_gene_variant	P09919	CSF3	17	40015361	protein_coding	Trans	NA	Direct_Replication
	rs579459	ABO	9	136154168	G	-0.451436	-0.504914	-0.399309	1	upstream_gene_variant	P09923	ALPI	2	232456125	processed_transcript	Trans	NA	Direct_Replication
	rs681343	FUT2	19	49206462	G	0.442784	0.398897	0.486283	1	stop_gained	P09923	ALPI	2	232456125	protein_coding	Trans	NA	Direct_Replication
	rs8176704	ABO	9	136135552	A	-0.188182	-0.237232	-0.140021	1	intron_variant,non_coding_transcript_variant	P09923	ALPI	2	232456125	processed_transcript	Trans	NA	Direct_Replication
	rs7867739	-	9	136157924	A	0.183741	0.130159	0.240645	1	regulatory_region_variant	P09923	ALPI	2	232456125	promoter_flanking_region	Trans	NA	No
	rs4906203	TECPR2	14	102928991	A	0.22578	0.163891	0.286423	0.991	intron_variant	P12268	IMPDH2	3	49029447	protein_coding	Trans	NA	Replication_by_proxy: rs1190552,0.97929
	rs2307246	PLA2G2A	1	20304857	A	0.499883	0.447203	0.549167	1	intron_variant	P14555	PLA2G2A	1	19980416	protein_coding	Cis	2052	Direct_Replication
	rs7767396	-	6	43927050	A	0.450554	0.396792	0.507124	1	intergenic_variant	P15692	VEGFA	6	43770184	-	Cis	189129	Direct_Replication
	rs7767396	-	6	43927050	A	0.253458	0.191911	0.316633	1	intergenic_variant	P15692_1	VEGFA	6	43770184	-	Cis	189129	Direct_Replication
	rs7767396	-	6	43927050	A	0.42564	0.366923	0.482032	1	intergenic_variant	P15692_2	VEGFA	6	43770184	-	Cis	189129	Direct_Replication
	rs1004736	GM2A	5	150612849	C	0.189013	0.119515	0.257165	0.993	intron_variant	P17900	GM2A	5	151212150	protein_coding	Cis	21138	No
	rs4725617	EPHA1	7	143097100	A	-0.477734	-0.5324	-0.422251	1	missense_variant	P21709	EPHA1	7	143408856	protein_coding	Cis	8849	Direct_Replication
	rs12597905	-	16	49002003	C	-0.557887	-0.607822	-0.507123	1	intergenic_variant	P23435	CBLN1	16	49281838	-	Cis	313746	Direct_Replication
	rs579459	ABO	9	136154168	G	-0.456592	-0.509203	-0.407676	1	upstream_gene_variant	P26951	IL3RA	X	1336616	processed_transcript	Trans	NA	Direct_Replication
	rs8176722	ABO	9	136132754	A	0.299433	0.25003	0.350573	1	intron_variant,non_coding_transcript_variant	P26951	IL3RA	X	1336616	processed_transcript	Trans	NA	Direct_Replication
	rs2524229	-	6	31275231	C	0.451625	0.403369	0.506931	1	downstream_gene_variant	P30533	LRPAP1	4	3532446	unprocessed_pseudogene	Trans	NA	Direct_Replication
	rs1042445	HRG	3	186395436	A	-0.448417	-0.496461	-0.401979	1	missense_variant	P45985	MAP2K4	17	12020829	protein_coding	Trans	NA	Direct_Replication
	rs16860974	HRG	3	186387299	C	0.239115	0.177344	0.299741	1	intron_variant	P45985	MAP2K4	17	12020829	protein_coding	Trans	NA	Direct_Replication
	rs9898	HRG	3	186390627	A	0.305509	0.247599	0.365505	1	missense_variant	P45985	MAP2K4	17	12020829	protein_coding	Trans	NA	Direct_Replication
	rs854672	-	17	34360838	G	0.182851	0.118977	0.245326	1	regulatory_region_variant	P55773	CCL23	17	36018001	promoter_flanking_region	Cis	15801	Direct_Replication
	rs9892586	CCL15-CCL14	17	34313915	G	0.319277	0.248053	0.388583	1	intron_variant,NMD_transcript_variant	P55773	CCL23	17	36018001	nonsense_mediated_decay	Cis	31122	Direct_Replication
	rs1617208	CCL23	17	34338883	C	-0.308145	-0.379106	-0.23097	1	downstream_gene_variant	P55773	CCL23	17	36018001	protein_coding	Cis	6158	Direct_Replication
	rs2168029	-	12	69734641	A	0.351425	0.280354	0.417554	0.991	intergenic_variant	P61626	LYZ	12	69348381	-	Cis	7520	Direct_Replication
	rs4938344	-	11	117003749	G	-0.526671	-0.582462	-0.477281	1	upstream_gene_variant	Q16549	PCSK7	11	117232525	unprocessed_pseudogene	Cis	99492	Direct_Replication
	rs9892586	CCL15-CCL14	17	34313915	G	-0.422291	-0.545775	-0.29004	1	intron_variant,NMD_transcript_variant	Q16627	CCL14	17	35987036	nonsense_mediated_decay	Cis	157	Direct_Replication
	rs12075	ACKR1	1	159175354	G	0.189245	0.1332	0.247796	1	missense_variant	Q16627	CCL14	17	35987036	protein_coding	Trans	NA	Direct_Replication
	rs3768844	KYNU	2	143796694	G	-0.229898	-0.293232	-0.163009	1	intron_variant	Q16719	KYNU	2	142877657	protein_coding	Cis	161468	Direct_Replication
	rs13469	TNFAIP1	17	26676135	G	-0.559646	-0.624186	-0.49415	1	downstream_gene_variant	Q8IW41_1	MAPKAPK5	12	111842228	protein_coding	Trans	NA	Direct_Replication
	rs241771	-	17	26592946	G	-0.246314	-0.310663	-0.182321	1	non_coding_transcript_exon_variant	Q8IW41_1	MAPKAPK5	12	111842228	lncRNA	Trans	NA	Direct_Replication
	rs5167	APOC2	19	45448465	C	0.10577	0	0.147696	0.972	upstream_gene_variant	Q8IW41_1	MAPKAPK5	12	111842228	protein_coding	Trans	NA	Direct_Replication
	rs10801553	CFH	1	196655743	A	0.195475	0.134544	0.25584	1	intron_variant	Q92876	KLK6	19	50969673	protein_coding	Trans	NA	Direct_Replication
	rs1126680	BCHE	3	165555125	A	0.154662	0	0.221673	0.968	5_prime_UTR_variant	Q92876	KLK6	19	50969673	protein_coding	Trans	NA	No
	rs11623818	RNASE6	14	21250940	A	0.563319	0.514776	0.611654	1	downstream_gene_variant	Q93091	RNASE6	14	20781268	protein_coding	Cis	1513	Direct_Replication
	rs11582663	FCRL4	1	157559122	A	-0.494946	-0.55079	-0.445145	1	missense_variant	Q96PJ5	FCRL4	1	157598085	protein_coding	Cis	8753	Direct_Replication
	rs2758688	-	1	157607377	G	0.221218	0.162558	0.282272	1	intron_variant,non_coding_transcript_variant	Q96PJ5	FCRL4	1	157598085	unprocessed_pseudogene	Cis	39502	Direct_Replication
	rs1227731	GDF15	19	18497903	A	0.202319	0.134441	0.272425	1	intron_variant	Q99988	GDF15	19	18374731	protein_coding	Cis	12362	Direct_Replication
	rs17725099	PGPEP1	19	18482358	A	0.259201	0.193388	0.320018	1	downstream_gene_variant	Q99988	GDF15	19	18374731	protein_coding	Cis	3183	Direct_Replication
	rs16923189	PDCD1LG2	9	5510644	G	0.250968	0.183186	0.314652	1	5_prime_UTR_variant	Q9BQ51	PDCD1LG2	9	5510531	protein_coding	Cis	113	Direct_Replication
	rs1354034	ARHGEF3	3	56849749	A	-0.18076	-0.240295	-0.118367	0.999	intron_variant	Q9NP97	DYNLRB1	20	34516414	protein_coding	Trans	NA	Direct_Replication
	rs4925753	TRIM58	1	248040104	A	0.390112	0.336051	0.451271	1	3_prime_UTR_variant	Q9NP97	DYNLRB1	20	34516414	protein_coding	Trans	NA	Direct_Replication
	rs1024946	IL1RAP	3	190347523	G	0.895456	0.846847	0.944916	1	intron_variant	Q9NPH3	IL1RAP	3	190514051	protein_coding	Cis	115683	Direct_Replication
	rs9831803	IL1RAP	3	190361497	A	-0.203985	-0.243423	-0.164183	1	intron_variant	Q9NPH3	IL1RAP	3	190514051	protein_coding	Cis	129657	Direct_Replication
	rs4571225	IL1RAP	3	190324454	G	-0.367864	-0.40669	-0.326174	1	intron_variant	Q9NPH3	IL1RAP	3	190514051	protein_coding	Cis	92614	No
	rs7626795	IL1RAP	3	190350461	G	-0.520296	-0.568787	-0.474921	1	intron_variant	Q9NPH3	IL1RAP	3	190514051	protein_coding	Cis	118621	Replication_by_proxy: rs7629377,1,rs113789448,1
	rs7077415	ASAH2	10	52005293	A	-0.361618	-0.417443	-0.306848	1	intron_variant	Q9NR71	ASAH2	10	50279720	protein_coding	Cis	34187	Direct_Replication
	rs7908522	ASAH2	10	52019352	A	-0.215424	-0.304911	-0.139477	1	intron_variant	Q9NR71	ASAH2	10	50279720	protein_coding	Cis	20128	Direct_Replication
	rs1530914	MS4A4A	11	60028940	G	0.300399	0.231452	0.381024	1	intron_variant	Q9NZC2	TREM2	6	41163186	protein_coding	Trans	NA	No
	rs1354034	ARHGEF3	3	56849749	A	-0.171823	-0.23459	-0.101622	0.99	intron_variant	Q9Y2T7	YBX2	17	7294639	protein_coding	Trans	NA	Direct_Replication

## Sheet: Table S8 - pQTL look-up
Table S8. Replication of 57/64 pQTLs in our BayesR+ models with known pQTLs in literature. Data extracted from phenoscanner, GWAS catalog along with manual extraction from literature
	SNP	SOMAmer	Gene of SOMAmer	No. of Studies Replicated	Studies Replicated	Manner of Replication
	rs11080369	O60676	CST8	1	Sun B	Direct Replication
	rs11623818	Q93091	RNASE6	1	Sun B	Direct Replication
	rs1191778	O15232	MATN3	1	Hillary RF 2019	Direct Replication
	rs12073436	P02747	C1QC	2	Sun B, Ferkingstad E 2021	Direct Replication
	rs12597905	P23435	CBLN1	1	Sun B	Direct Replication
	rs1354034	Q9NP97	DYNLRB1	1	Suhre K	Direct Replication
	rs216325	P00374	DHFR	1	Sun B	Direct Replication
	rs241771	Q8IW41_1	MAPKAPK5	1	Sun B	Direct Replication
	rs5167	Q8IW41_1	MAPKAPK5	1	Sun B	Direct Replication
	rs4906203	P12268	IMPDH2	2	Suhre K, Ferkingstad E 2021	Proxy
	rs3940746	P07355	ANXA2	2	Suhre K, Ferkingstad E 2021	Proxy
	rs4925753	Q9NP97	DYNLRB1	1	Ferkingstad E 2021	Direct_Replication
	rs8023057	P01011_1	SERPINA3	2	Suhre K, Ferkingstad E 2021	Proxy
	rs7626795	Q9NPH3	IL1RAP	1	Sun B	Proxy
	rs681343	P09923	ALPI	1	Sun B	Direct Replication
	rs8176704	P09923	ALPI	1	Namjou B	Direct Replication
	rs5167	P09919	CSF3	3	Suhre K, Pietzner M 2021, Ferkingstad E 2021	Direct Replication
	rs11582663	Q96PJ5	FCRL4	3	Sun B, Emilsson V 2020, Ferkingstad E 2021	Direct Replication
	rs16860974	P45985	MAP2K4	3	Sun B, Ruffieux H, Ferkingstad E 2021	Direct Replication
	rs17725099	Q99988	GDF15	2	Sun B, Ho J	Direct Replication
	rs445925	O75347	TBCA	3	Sun B, Emilsson V 2020, Ferkingstad E 2021	Direct Replication
	rs769449	O75347	TBCA	3	Sun B, Emilsson V 2020, Ferkingstad E 2021	Direct Replication
	rs9831803	Q9NPH3	IL1RAP	3	Suhre K, Sun B, Ferkingstad E 2021	Direct Replication
	rs9892586	Q16627	CCL14	2	Sun B, Emilsson V 2018	Direct Replication
	rs9898	P45985	MAP2K4	3	Sun B, Emilsson V 2020, Ferkingstad E 2021	Direct Replication
	rs4252129	P00747_2	PLG	4	Pietzner M 2021, Ma Q, Sun B, Ferkingstad E 2021	Direct Replication
	rs5030062	P03951	F11	3	Suhre K, Pietzner M 2021, Viñuela A	Direct Replication
	rs12075	Q16627	CCL14	3	Sun B, Emilsson V 2020, Viñuela A	Direct Replication
	rs1024946	Q9NPH3	IL1RAP	3	Suhre K, Sun B, Sun B	Direct Replication
	rs1042445	P45985	MAP2K4	4	Suhre K, Sun B, Ruffieux H, Ferkingstad E 2021	Direct Replication
	rs2524229	P30533	LRPAP1	3	Sun B, Sun B, Emilsson V 2020	Direct Replication
	rs3768844	Q16719	KYNU	4	Sun B, Emilsson V 2018, Ruffieux H, Ferkingstad E 2021	Direct Replication
	rs1227731	Q99988	GDF15	5	Yao C, Sun B, Folkersen L, Pietzner M 2021, Ferkingstad E 2021	Direct Replication
	rs3093253	P08709	F7	5	Sun W, Pietzner M, Lourdusamy A, Pietzner M 2021, Ferkingstad E 2021	Direct Replication
	rs4725617	P21709	EPHA1	5	Suhre K, Sun B, Emilsson V 2020, Lourdusamy A, Ferkingstad E 2021	Direct Replication
	rs16923189	Q9BQ51	PDCD1LG2	7	Suhre K, Sun B, Suhre K, Emilsson V 2018, Pietzner M 2021, Zhang J, Ferkingstad E 2021	Direct Replication
	rs7767396	P15692	VEGFA	7	Sun B, Sun W, Höglund J, Sliz E, Nath A, Innocenti F, Ferkingstad E 2021	Direct Replication
	rs7767396	P15692_1	VEGFA	7	Sun B, Sun W, Höglund J, Sliz E, Nath A, Innocenti F, Ferkingstad E 2021	Direct Replication
	rs7767396	P15692_2	VEGFA	7	Sun B, Sun W, Höglund J, Sliz E, Nath A, Innocenti F, Ferkingstad E 2021	Direct Replication
	rs12151745	O15232	MATN3	2	Hillary RF 2019, Ferkingstad E 2021	Direct_Replication
	rs10519052	P07355	ANXA2	1	Suhre K	Replication_by_proxy: rs10519051,1
	rs6076122	P09228	CST2	2	Suhre K, Ferkingstad E 2021	Replication_by_proxy: rs6114248,0.91594
	rs579459	P09923	ALPI	3	Chambers JC, Seo JY, Sun B	Direct_Replication
	rs2307246	P14555	PLA2G2A	3	Akinkuolie AO, Sun B, Ferkingstad E 2021	Direct_Replication
	rs579459	P26951	IL3RA	2	Sun B, Ferkingstad E 2021	Direct_Replication
	rs8176722	P26951	IL3RA	2	Sun B, Ferkingstad E 2021	Direct_Replication
	rs854672	P55773	CCL23	1	Sun B	Direct_Replication
	rs9892586	P55773	CCL23	3	Sun W, Sun B, Ferkingstad E 2021	Direct_Replication
	rs1617208	P55773	CCL23	3	Emilsson V 2018, Sun B, Ferkingstad E 2021	Direct_Replication
	rs2168029	P61626	LYZ	3	Suhre K, Sun B, Ferkingstad E 2021	Direct_Replication
	rs4938344	Q16549	PCSK7	2	Sun B, Ferkingstad E 2021	Direct_Replication
	rs13469	Q8IW41_1	MAPKAPK5	2	Ferkingstad E 2021	Direct_Replication
	rs10801553	Q92876	KLK6	2	Sun B, Ferkingstad E 2021	Direct_Replication
	rs2758688	Q96PJ5	FCRL4	1	Sun B	Direct_Replication
	rs7077415	Q9NR71	ASAH2	1	Sun B	Direct_Replication
	rs7908522	Q9NR71	ASAH2	2	Suhre K, Sun B	Direct_Replication
	rs1354034	Q9Y2T7	YBX2	2	Pietzner M 2021, Ferkingstad E 2021	Direct_Replication

## Sheet: Table S9 - GWAS Catalog
Table S9. GWAS Catalog associations for pQTLs identified in BayesR+. In total, 33/64 pQTLs had associations with at least one trait in GWAS catalog. Two variants had associations with Alzheimer's disease or associated traits such as amyloid or phospho-tau measurement, memory issues and cerebrospinal fluid biomarkers
	SNP	Gene of SNP	SOMAmer	Gene of SOMAmer	Risk Allele	Trait	OR per allele	Beta per allele	Beta Direction	P Value	AD Relevant Association
	rs769449	APOE	O75347	TBCA	A	cerebral amyloid deposition measurement	NA	0.15	increase	6e-20	Yes
	rs769449	APOE	O75347	TBCA	NA	p-tau:beta-amyloid 1-42 ratio measurement	NA	0.0146751	decrease	6e-24	Yes
	rs769449	APOE	O75347	TBCA	NA	cognitive impairment measurement	NA	3.67738	decrease	2e-14	Yes
	rs769449	APOE	O75347	TBCA	NA	Mental deterioration	NA	0.0315	decrease	5e-19	Yes
	rs769449	APOE	O75347	TBCA	A	t-tau measurement	NA	0.078	increase	4e-29	Yes
	rs769449	APOE	O75347	TBCA	NA	cerebrospinal fluid biomarker measurement	NA	NA	NA	2e-09	Yes
	rs769449	APOE	O75347	TBCA	NA	amyloid-beta measurement	NA	NA	NA	5e-17	Yes
	rs769449	APOE	O75347	TBCA	NA	t-tau measurement	NA	NA	NA	8e-11	Yes
	rs769449	APOE	O75347	TBCA	NA	Alzheimer's disease	3.87175	NA	NA	2e-83	Yes
	rs769449	APOE	O75347	TBCA	A	p-tau measurement	NA	0.079	increase	5e-33	Yes
	rs769449	APOE	O75347	TBCA	NA	Alzheimer's disease	3.73547	NA	NA	6e-47	Yes
	rs769449	APOE	O75347	TBCA	NA	Alzheimer's disease	3.92135	NA	NA	7e-30	Yes
	rs769449	APOE	O75347	TBCA	A	memory performance	NA	NA	decrease	3e-12	Yes
	rs769449	APOE	O75347	TBCA	A	Alzheimer's disease	NA	0.091	increase	2e-18	Yes
	rs769449	APOE	O75347	TBCA	A	Alzheimer's disease	NA	0.082	increase	2e-16	Yes
	rs1530914 (LD with rs1582763)	MS4A4A	Q9NZC2	TREM2	A	family history of Alzheimer<U+2019>s disease	NA	5.857	decrease	5e-09	Yes
	rs1530914 (LD with rs1582763)	MS4A4A	Q9NZC2	TREM2	G	Alzheimer's disease	1.14943	NA	NA	2e-09	Yes
	rs9898	HRG	P45985	MAP2K4	NA	cerebrospinal fluid biomarker measurement	NA	NA	NA	5e-10	-
	rs7077415	ASAH2	Q9NR71	ASAH2	NA	cerebrospinal fluid biomarker measurement	NA	NA	NA	2e-09	-
	rs4938344	-	Q16549	PCSK7	NA	cerebrospinal fluid biomarker measurement	NA	NA	NA	7e-19	-
	rs9898	HRG	P45985	MAP2K4	NA	protein measurement	NA	NA	NA	4e-18	-
	rs9898	HRG	P45985	MAP2K4	C	partial thromboplastin time	NA	1	increase	1e-111	-
	rs9898	HRG	P45985	MAP2K4	NA	aspartate aminotransferase measurement	NA	0.0114	decrease	1e-08	-
	rs9898	HRG	P45985	MAP2K4	T	partial thromboplastin time	NA	0.26	increase	1e-11	-
	rs9892586	CCL15-CCL14	P55773	CCL23	A	blood protein measurement	NA	0.839582	decrease	4e-41	-
	rs9892586	CCL15-CCL14	Q16627	CCL14	A	blood protein measurement	NA	0.839582	decrease	4e-41	-
	rs8176722	ABO	P26951	IL3RA	A	malaria	1.28	NA	NA	9e-10	-
	rs8176722	ABO	P26951	IL3RA	NA	total blood protein measurement	NA	0.0264	increase	2e-15	-
	rs8176704	ABO	P09923	ALPI	A	coagulation factor measurement	NA	0.34	decrease	4e-34	-
	rs8176704	ABO	P09923	ALPI	NA	von Willebrand factor measurement	2.83	NA	NA	2e-64	-
	rs8023057	ADIPOR1P2	P01011_1	SERPINA3	A	prostate specific antigen measurement	NA	0.06069	increase	2e-15	-
	rs7767396	-	P15692	VEGFA	NA	vascular endothelial growth factor measurement	NA	NA	NA	3e-201	-
	rs7767396	-	P15692	VEGFA	NA	interleukin 10 measurement	NA	NA	NA	7e-306	-
	rs7767396	-	P15692	VEGFA	G	vascular endothelial growth factor measurement	NA	0.272	increase	5e-96	-
	rs7767396	-	P15692	VEGFA	G	interleukin 5 measurement	NA	0.1515	decrease	8e-10	-
	rs7767396	-	P15692_2	VEGFA	NA	vascular endothelial growth factor measurement	NA	NA	NA	3e-201	-
	rs7767396	-	P15692_2	VEGFA	NA	interleukin 10 measurement	NA	NA	NA	7e-306	-
	rs7767396	-	P15692_2	VEGFA	G	vascular endothelial growth factor measurement	NA	0.272	increase	5e-96	-
	rs7767396	-	P15692_2	VEGFA	G	interleukin 5 measurement	NA	0.1515	decrease	8e-10	-
	rs7767396	-	P15692_1	VEGFA	NA	vascular endothelial growth factor measurement	NA	NA	NA	3e-201	-
	rs7767396	-	P15692_1	VEGFA	NA	interleukin 10 measurement	NA	NA	NA	7e-306	-
	rs7767396	-	P15692_1	VEGFA	G	vascular endothelial growth factor measurement	NA	0.272	increase	5e-96	-
	rs7767396	-	P15692_1	VEGFA	G	interleukin 5 measurement	NA	0.1515	decrease	8e-10	-
	rs769449	APOE	O75347	TBCA	A	beta-amyloid 1-42 measurement	NA	0.101	decrease	5e-94	-
	rs769449	APOE	O75347	TBCA	G	parental longevity	NA	NA	NA	2e-20	-
	rs769449	APOE	O75347	TBCA	A	c-reactive protein measurement	NA	0.2593	decrease	0	-
	rs769449	APOE	O75347	TBCA	A	low density lipoprotein cholesterol measurement	NA	0.2513	increase	0	-
	rs769449	APOE	O75347	TBCA	NA	beta-amyloid 1-42 measurement	NA	NA	NA	2e-30	-
	rs769449	APOE	O75347	TBCA	G	high density lipoprotein cholesterol measurement	NA	0.089	increase	4e-52	-
	rs769449	APOE	O75347	TBCA	NA	t-tau:beta-amyloid 1-42 ratio measurement	NA	0.142166	decrease	4e-26	-
	rs769449	APOE	O75347	TBCA	A	bilirubin measurement	NA	0.027	decrease	8e-12	-
	rs769449	APOE	O75347	TBCA	A	HbA1c measurement	NA	0.0231	decrease	5e-10	-
	rs769449	APOE	O75347	TBCA	G	low density lipoprotein cholesterol measurement	NA	0.201	decrease	5e-14	-
	rs769449	APOE	O75347	TBCA	A	aspartate aminotransferase to alanine aminotransferase ratio	NA	0.0655	increase	9e-73	-
	rs769449	APOE	O75347	TBCA	A	serum urea measurement	NA	0.0236	decrease	8e-11	-
	rs769449	APOE	O75347	TBCA	A	cystatin c measurement	NA	0.0313	decrease	6e-18	-
	rs769449	APOE	O75347	TBCA	NA	t-tau:beta-amyloid 1-42 ratio measurement	NA	NA	NA	6e-22	-
	rs769449	APOE	O75347	TBCA	A	apolipoprotein a 1 measurement	NA	0.1119	decrease	4e-191	-
	rs769449	APOE	O75347	TBCA	A	high density lipoprotein cholesterol measurement	NA	0.086	decrease	4e-114	-
	rs769449	APOE	O75347	TBCA	G	high density lipoprotein cholesterol measurement	NA	0.092	increase	1e-47	-
	rs769449	APOE	O75347	TBCA	A	creatinine measurement	NA	0.0358	decrease	5e-23	-
	rs769449	APOE	O75347	TBCA	G	low density lipoprotein cholesterol measurement	NA	0.195	decrease	5e-136	-
	rs769449	APOE	O75347	TBCA	NA	c-reactive protein measurement	NA	0.250816	decrease	3e-52	-
	rs769449	APOE	O75347	TBCA	G	total cholesterol measurement	NA	0.162	decrease	2e-114	-
	rs769449	APOE	O75347	TBCA	NA	serum metabolite measurement	NA	0.0473183	decrease	3e-11	-
	rs769449	APOE	O75347	TBCA	NA	total cholesterol measurement	NA	6.25767	increase	5e-19	-
	rs769449	APOE	O75347	TBCA	A	apolipoprotein B measurement	NA	0.3103	increase	0	-
	rs769449	APOE	O75347	TBCA	NA	beta-amyloid 1-42 measurement	NA	301.146	increase	1e-18	-
	rs769449	APOE	O75347	TBCA	A	triglyceride measurement	NA	0.0596	increase	1e-60	-
	rs769449	APOE	O75347	TBCA	G	triglyceride measurement	NA	0.072	decrease	8e-29	-
	rs769449	APOE	O75347	TBCA	G	total cholesterol measurement	NA	0.159	decrease	5e-95	-
	rs769449	APOE	O75347	TBCA	G	total cholesterol measurement	NA	0.177	decrease	3e-09	-
	rs769449	APOE	O75347	TBCA	NA	low density lipoprotein cholesterol measurement	NA	7.496	increase	1e-97	-
	rs769449	APOE	O75347	TBCA	A	serum alanine aminotransferase measurement	NA	0.0472	decrease	9e-39	-
	rs769449	APOE	O75347	TBCA	NA	c-reactive protein measurement	NA	0.26	decrease	9e-21	-
	rs769449	APOE	O75347	TBCA	A	glomerular filtration rate	NA	0.0355	increase	1e-22	-
	rs769449	APOE	O75347	TBCA	A	serum gamma-glutamyl transferase measurement	NA	0.0226	decrease	5e-10	-
	rs769449	APOE	O75347	TBCA	A	longevity	NA	0.05835	decrease	6e-74	-
	rs769449	APOE	O75347	TBCA	A	total cholesterol measurement	NA	0.2174	increase	0	-
	rs769449	APOE	O75347	TBCA	G	low density lipoprotein cholesterol measurement	NA	0.174	decrease	7e-09	-
	rs769449	APOE	O75347	TBCA	A	c-reactive protein measurement	NA	0.288	decrease	3e-38	-
	rs769449	APOE	O75347	TBCA	G	low density lipoprotein cholesterol measurement	NA	0.194	decrease	3e-157	-
	rs769449	APOE	O75347	TBCA	G	total cholesterol measurement	NA	0.182	decrease	7e-12	-
	rs769449	APOE	O75347	TBCA	A	cerebral microbleeds	1.33	NA	NA	3e-10	-
	rs769449	APOE	O75347	TBCA	A	alkaline phosphatase measurement	NA	0.032	decrease	1e-18	-
	rs769449	APOE	O75347	TBCA	NA	low density lipoprotein cholesterol measurement	NA	6.08576	increase	3e-22	-
	rs769449	APOE	O75347	TBCA	G	triglyceride measurement	NA	0.069	decrease	5e-23	-
	rs769449	APOE	O75347	TBCA	A	HDL cholesterol change measurement	NA	0.14	decrease	4e-10	-
	rs681343	FUT2	P09923	ALPI	C	susceptibility to childhood ear infection measurement	1.11	NA	NA	4e-30	-
	rs681343	FUT2	P09923	ALPI	T	Behcet's syndrome	1.3	NA	NA	5e-09	-
	rs681343	FUT2	P09923	ALPI	C	peptic ulcer disease	0.92	NA	NA	2e-15	-
	rs681343	FUT2	P09923	ALPI	NA	anti-BK polyomavirus antibody measurement	NA	NA	NA	6e-16	-
	rs681343	FUT2	P09923	ALPI	T	blood protein measurement	NA	0.26	decrease	2e-27	-
	rs681343	FUT2	P09923	ALPI	T	blood protein measurement	NA	0.23	decrease	3e-22	-
	rs681343	FUT2	P09923	ALPI	T	mitochondrial heteroplasmy measurement	NA	0.005	increase	2e-08	-
	rs681343	FUT2	P09923	ALPI	NA	susceptibility to childhood ear infection measurement	1.10497	NA	NA	4e-30	-
	rs681343	FUT2	P09923	ALPI	T	blood protein measurement	NA	0.23	increase	2e-21	-
	rs6076122	CST1	P09228	CST2	G	cystatin c measurement	NA	0.0397	decrease	1e-51	-
	rs579459	ABO	P26951	IL3RA	T	total cholesterol measurement	NA	0.059	decrease	5e-10	-
	rs579459	ABO	P26951	IL3RA	T	low density lipoprotein cholesterol measurement	NA	0.082	decrease	7e-13	-
	rs579459	ABO	P26951	IL3RA	T	urinary metabolite measurement	NA	0.49	increase	1e-28	-
	rs579459	ABO	P26951	IL3RA	NA	low density lipoprotein cholesterol measurement	NA	2.65324	increase	7e-11	-
	rs579459	ABO	P26951	IL3RA	C	coronary artery disease	1.1	NA	NA	4e-14	-
	rs579459	ABO	P26951	IL3RA	C	low density lipoprotein cholesterol measurement	NA	2.853	increase	6e-13	-
	rs579459	ABO	P26951	IL3RA	T	soluble p-selectin measurement	NA	14	increase	2e-41	-
	rs579459	ABO	P26951	IL3RA	T	total cholesterol measurement	NA	0.075	decrease	1e-48	-
	rs579459	ABO	P26951	IL3RA	C	HbA1c measurement	NA	0.0107	increase	9e-09	-
	rs579459	ABO	P26951	IL3RA	C	stroke	NA	NA	NA	2e-09	-
	rs579459	ABO	P26951	IL3RA	T	low density lipoprotein cholesterol measurement	NA	0.147	decrease	3e-14	-
	rs579459	ABO	P26951	IL3RA	T	total cholesterol measurement	NA	0.122	decrease	2e-10	-
	rs579459	ABO	P26951	IL3RA	T	low density lipoprotein cholesterol measurement	NA	0.057	decrease	2e-09	-
	rs579459	ABO	P26951	IL3RA	T	stem Cell Factor measurement	NA	0.0708	increase	1e-10	-
	rs579459	ABO	P26951	IL3RA	T	total cholesterol measurement	NA	0.082	decrease	7e-13	-
	rs579459	ABO	P26951	IL3RA	T	total cholesterol measurement	NA	0.071	decrease	9e-37	-
	rs579459	ABO	P26951	IL3RA	C	total cholesterol measurement	NA	3.038	increase	3e-10	-
	rs579459	ABO	P26951	IL3RA	NA	total cholesterol measurement	NA	2.85709	increase	3e-10	-
	rs579459	ABO	P26951	IL3RA	C	venous thromboembolism	1.36	NA	NA	4e-145	-
	rs579459	ABO	P26951	IL3RA	T	low density lipoprotein cholesterol measurement	NA	0.085	decrease	6e-60	-
	rs579459	ABO	P26951	IL3RA	T	low density lipoprotein cholesterol measurement	NA	0.079	decrease	1e-43	-
	rs579459	ABO	P26951	IL3RA	T	blood metabolite measurement	NA	0.124	decrease	1e-28	-
	rs579459	ABO	P26951	IL3RA	T	total cholesterol measurement	NA	0.062	decrease	4e-49	-
	rs579459	ABO	P26951	IL3RA	T	alkaline phosphatase measurement	NA	8.8	increase	3e-123	-
	rs579459	ABO	P26951	IL3RA	NA	platelet reactivity measurement	NA	NA	NA	1e-09	-
	rs579459	ABO	P26951	IL3RA	NA	coronary artery disease	NA	NA	NA	3e-08	-
	rs579459	ABO	P26951	IL3RA	C	alkaline phosphatase measurement	NA	3.045	decrease	2e-08	-
	rs579459	ABO	P26951	IL3RA	T	erythrocyte count	NA	0.021	increase	9e-18	-
	rs579459	ABO	P26951	IL3RA	T	low density lipoprotein cholesterol measurement	NA	0.0665	decrease	2e-51	-
	rs579459	ABO	P26951	IL3RA	T	urinary metabolite measurement	NA	0.53	increase	2e-32	-
	rs579459	ABO	P26951	IL3RA	T	low density lipoprotein cholesterol measurement	NA	2.0948	decrease	1e-26	-
	rs579459	ABO	P26951	IL3RA	T	erythrocyte count	NA	0.0086	increase	4e-11	-
	rs579459	ABO	P26951	IL3RA	C	e-selectin measurement	NA	NA	NA	1e-29	-
	rs579459	ABO	P09923	ALPI	T	total cholesterol measurement	NA	0.059	decrease	5e-10	-
	rs579459	ABO	P09923	ALPI	T	low density lipoprotein cholesterol measurement	NA	0.082	decrease	7e-13	-
	rs579459	ABO	P09923	ALPI	T	urinary metabolite measurement	NA	0.49	increase	1e-28	-
	rs579459	ABO	P09923	ALPI	NA	low density lipoprotein cholesterol measurement	NA	2.65324	increase	7e-11	-
	rs579459	ABO	P09923	ALPI	C	coronary artery disease	1.1	NA	NA	4e-14	-
	rs579459	ABO	P09923	ALPI	C	low density lipoprotein cholesterol measurement	NA	2.853	increase	6e-13	-
	rs579459	ABO	P09923	ALPI	T	soluble p-selectin measurement	NA	14	increase	2e-41	-
	rs579459	ABO	P09923	ALPI	T	total cholesterol measurement	NA	0.075	decrease	1e-48	-
	rs579459	ABO	P09923	ALPI	C	HbA1c measurement	NA	0.0107	increase	9e-09	-
	rs579459	ABO	P09923	ALPI	C	stroke	NA	NA	NA	2e-09	-
	rs579459	ABO	P09923	ALPI	T	low density lipoprotein cholesterol measurement	NA	0.147	decrease	3e-14	-
	rs579459	ABO	P09923	ALPI	T	total cholesterol measurement	NA	0.122	decrease	2e-10	-
	rs579459	ABO	P09923	ALPI	T	low density lipoprotein cholesterol measurement	NA	0.057	decrease	2e-09	-
	rs579459	ABO	P09923	ALPI	T	stem Cell Factor measurement	NA	0.0708	increase	1e-10	-
	rs579459	ABO	P09923	ALPI	T	total cholesterol measurement	NA	0.082	decrease	7e-13	-
	rs579459	ABO	P09923	ALPI	T	total cholesterol measurement	NA	0.071	decrease	9e-37	-
	rs579459	ABO	P09923	ALPI	C	total cholesterol measurement	NA	3.038	increase	3e-10	-
	rs579459	ABO	P09923	ALPI	NA	total cholesterol measurement	NA	2.85709	increase	3e-10	-
	rs579459	ABO	P09923	ALPI	C	venous thromboembolism	1.36	NA	NA	4e-145	-
	rs579459	ABO	P09923	ALPI	T	low density lipoprotein cholesterol measurement	NA	0.085	decrease	6e-60	-
	rs579459	ABO	P09923	ALPI	T	low density lipoprotein cholesterol measurement	NA	0.079	decrease	1e-43	-
	rs579459	ABO	P09923	ALPI	T	blood metabolite measurement	NA	0.124	decrease	1e-28	-
	rs579459	ABO	P09923	ALPI	T	total cholesterol measurement	NA	0.062	decrease	4e-49	-
	rs579459	ABO	P09923	ALPI	T	alkaline phosphatase measurement	NA	8.8	increase	3e-123	-
	rs579459	ABO	P09923	ALPI	NA	platelet reactivity measurement	NA	NA	NA	1e-09	-
	rs579459	ABO	P09923	ALPI	NA	coronary artery disease	NA	NA	NA	3e-08	-
	rs579459	ABO	P09923	ALPI	C	alkaline phosphatase measurement	NA	3.045	decrease	2e-08	-
	rs579459	ABO	P09923	ALPI	T	erythrocyte count	NA	0.021	increase	9e-18	-
	rs579459	ABO	P09923	ALPI	T	low density lipoprotein cholesterol measurement	NA	0.0665	decrease	2e-51	-
	rs579459	ABO	P09923	ALPI	T	urinary metabolite measurement	NA	0.53	increase	2e-32	-
	rs579459	ABO	P09923	ALPI	T	low density lipoprotein cholesterol measurement	NA	2.0948	decrease	1e-26	-
	rs579459	ABO	P09923	ALPI	T	erythrocyte count	NA	0.0086	increase	4e-11	-
	rs579459	ABO	P09923	ALPI	C	e-selectin measurement	NA	NA	NA	1e-29	-
	rs5167	APOC2	P09919	CSF3	G	blood protein measurement	NA	0.26	increase	3e-24	-
	rs5167	APOC2	P09919	CSF3	G	blood protein measurement	NA	0.2	increase	1e-14	-
	rs5167	APOC2	P09919	CSF3	T	high density lipoprotein cholesterol measurement	NA	0.035	decrease	5e-19	-
	rs5167	APOC2	P09919	CSF3	G	blood protein measurement	NA	0.3	increase	4e-31	-
	rs5167	APOC2	P09919	CSF3	G	blood protein measurement	NA	0.18	increase	7e-13	-
	rs5167	APOC2	P09919	CSF3	G	granulocyte colony-stimulating factor measurement	NA	0.7496	increase	2e-69	-
	rs5167	APOC2	P09919	CSF3	G	blood protein measurement	NA	0.49	increase	2e-90	-
	rs5167	APOC2	P09919	CSF3	T	high density lipoprotein cholesterol measurement	NA	0.032	decrease	4e-20	-
	rs5167	APOC2	P09919	CSF3	G	blood protein measurement	NA	0.21	increase	2e-15	-
	rs5167	APOC2	P09919	CSF3	NA	high density lipoprotein cholesterol measurement	NA	0.03734	decrease	9e-13	-
	rs5167	APOC2	P09919	CSF3	G	blood protein measurement	NA	0.76	increase	3e-249	-
	rs5167	APOC2	P09919	CSF3	G	blood protein measurement	NA	0.19	increase	4e-13	-
	rs5167	APOC2	P09919	CSF3	G	blood protein measurement	NA	0.87	increase	0	-
	rs5167	APOC2	P09919	CSF3	G	blood protein measurement	NA	0.35	increase	4e-43	-
	rs5167	APOC2	P09919	CSF3	G	blood protein measurement	NA	0.28	increase	2e-27	-
	rs5167	APOC2	P09919	CSF3	G	blood protein measurement	NA	0.42	increase	3e-63	-
	rs5167	APOC2	P09919	CSF3	G	blood protein measurement	NA	0.33	increase	3e-39	-
	rs5167	APOC2	P09919	CSF3	G	blood protein measurement	NA	0.34	increase	8e-41	-
	rs5167	APOC2	P09919	CSF3	G	blood protein measurement	NA	0.21	increase	7e-17	-
	rs5167	APOC2	P09919	CSF3	T	triglyceride measurement	NA	0.021	decrease	4e-08	-
	rs5167	APOC2	Q8IW41_1	MAPKAPK5	G	blood protein measurement	NA	0.26	increase	3e-24	-
	rs5167	APOC2	Q8IW41_1	MAPKAPK5	G	blood protein measurement	NA	0.2	increase	1e-14	-
	rs5167	APOC2	Q8IW41_1	MAPKAPK5	T	high density lipoprotein cholesterol measurement	NA	0.035	decrease	5e-19	-
	rs5167	APOC2	Q8IW41_1	MAPKAPK5	G	blood protein measurement	NA	0.3	increase	4e-31	-
	rs5167	APOC2	Q8IW41_1	MAPKAPK5	G	blood protein measurement	NA	0.18	increase	7e-13	-
	rs5167	APOC2	Q8IW41_1	MAPKAPK5	G	granulocyte colony-stimulating factor measurement	NA	0.7496	increase	2e-69	-
	rs5167	APOC2	Q8IW41_1	MAPKAPK5	G	blood protein measurement	NA	0.49	increase	2e-90	-
	rs5167	APOC2	Q8IW41_1	MAPKAPK5	T	high density lipoprotein cholesterol measurement	NA	0.032	decrease	4e-20	-
	rs5167	APOC2	Q8IW41_1	MAPKAPK5	G	blood protein measurement	NA	0.21	increase	2e-15	-
	rs5167	APOC2	Q8IW41_1	MAPKAPK5	NA	high density lipoprotein cholesterol measurement	NA	0.03734	decrease	9e-13	-
	rs5167	APOC2	Q8IW41_1	MAPKAPK5	G	blood protein measurement	NA	0.76	increase	3e-249	-
	rs5167	APOC2	Q8IW41_1	MAPKAPK5	G	blood protein measurement	NA	0.19	increase	4e-13	-
	rs5167	APOC2	Q8IW41_1	MAPKAPK5	G	blood protein measurement	NA	0.87	increase	0	-
	rs5167	APOC2	Q8IW41_1	MAPKAPK5	G	blood protein measurement	NA	0.35	increase	4e-43	-
	rs5167	APOC2	Q8IW41_1	MAPKAPK5	G	blood protein measurement	NA	0.28	increase	2e-27	-
	rs5167	APOC2	Q8IW41_1	MAPKAPK5	G	blood protein measurement	NA	0.42	increase	3e-63	-
	rs5167	APOC2	Q8IW41_1	MAPKAPK5	G	blood protein measurement	NA	0.33	increase	3e-39	-
	rs5167	APOC2	Q8IW41_1	MAPKAPK5	G	blood protein measurement	NA	0.34	increase	8e-41	-
	rs5167	APOC2	Q8IW41_1	MAPKAPK5	G	blood protein measurement	NA	0.21	increase	7e-17	-
	rs5167	APOC2	Q8IW41_1	MAPKAPK5	T	triglyceride measurement	NA	0.021	decrease	4e-08	-
	rs5030062	KNG1	P03951	F11	A	plasma renin activity measurement	NA	NA	NA	9e-09	-
	rs5030062	KNG1	P03951	F11	A	blood metabolite measurement	NA	0.072	decrease	6e-13	-
	rs5030062	KNG1	P03951	F11	C	plasma kallikrein measurement	NA	0.5188	increase	2e-35	-
	rs5030062	KNG1	P03951	F11	C	factor XI measurement	NA	0.5581	increase	3e-40	-
	rs4725617	EPHA1	P21709	EPHA1	A	ephrin type-A receptor 1 measurement	NA	1.33	decrease	3e-80	-
	rs4725617	EPHA1	P21709	EPHA1	G	blood protein measurement	NA	1.20198	increase	2e-223	-
	rs445925	APOE	O75347	TBCA	NA	serum metabolite measurement	NA	0.127935	decrease	6e-18	-
	rs445925	APOE	O75347	TBCA	NA	serum metabolite measurement	NA	0.120853	decrease	4e-16	-
	rs445925	APOE	O75347	TBCA	NA	serum metabolite measurement	NA	0.141246	decrease	5e-24	-
	rs445925	APOE	O75347	TBCA	NA	serum metabolite measurement	NA	0.12283	decrease	7e-33	-
	rs445925	APOE	O75347	TBCA	NA	serum metabolite measurement	NA	0.144007	decrease	5e-33	-
	rs445925	APOE	O75347	TBCA	NA	serum metabolite measurement	NA	0.119919	decrease	2e-25	-
	rs445925	APOE	O75347	TBCA	NA	serum metabolite measurement	NA	0.0685404	decrease	1e-08	-
	rs445925	APOE	O75347	TBCA	NA	serum metabolite measurement	NA	0.13365	decrease	2e-19	-
	rs445925	APOE	O75347	TBCA	NA	serum metabolite measurement	NA	0.140186	decrease	2e-21	-
	rs445925	APOE	O75347	TBCA	NA	serum metabolite measurement	NA	0.136852	decrease	2e-41	-
	rs445925	APOE	O75347	TBCA	NA	serum metabolite measurement	NA	0.138852	decrease	6e-21	-
	rs445925	APOE	O75347	TBCA	NA	serum metabolite measurement	NA	0.059083	decrease	3e-10	-
	rs445925	APOE	O75347	TBCA	NA	serum metabolite measurement	NA	0.123215	decrease	7e-17	-
	rs445925	APOE	O75347	TBCA	NA	serum metabolite measurement	NA	0.141626	decrease	9e-22	-
	rs445925	APOE	O75347	TBCA	NA	serum metabolite measurement	NA	0.117685	decrease	2e-15	-
	rs445925	APOE	O75347	TBCA	NA	serum metabolite measurement	NA	0.124214	decrease	5e-17	-
	rs445925	APOE	O75347	TBCA	NA	serum metabolite measurement	NA	0.126198	decrease	7e-22	-
	rs445925	APOE	O75347	TBCA	NA	serum metabolite measurement	NA	0.124085	decrease	2e-20	-
	rs445925	APOE	O75347	TBCA	NA	serum metabolite measurement	NA	0.13978	decrease	6e-46	-
	rs445925	APOE	O75347	TBCA	NA	serum metabolite measurement	NA	0.153763	decrease	2e-25	-
	rs445925	APOE	O75347	TBCA	A	blood metabolite measurement	NA	0.089	increase	5e-23	-
	rs445925	APOE	O75347	TBCA	NA	serum metabolite measurement	NA	0.0314037	decrease	1e-14	-
	rs445925	APOE	O75347	TBCA	NA	serum metabolite measurement	NA	0.113242	decrease	2e-14	-
	rs445925	APOE	O75347	TBCA	NA	serum metabolite measurement	NA	0.113242	decrease	2e-14	-
	rs445925	APOE	O75347	TBCA	NA	serum metabolite measurement	NA	0.142719	decrease	4e-22	-
	rs445925	APOE	O75347	TBCA	A	clinical ideal cardiovascular health	1.72	NA	NA	9e-10	-
	rs445925	APOE	O75347	TBCA	NA	serum metabolite measurement	NA	0.123396	decrease	4e-23	-
	rs445925	APOE	O75347	TBCA	NA	serum metabolite measurement	NA	0.147465	decrease	1e-23	-
	rs445925	APOE	O75347	TBCA	NA	serum metabolite measurement	NA	0.086719	decrease	5e-09	-
	rs445925	APOE	O75347	TBCA	NA	serum metabolite measurement	NA	0.127935	decrease	6e-18	-
	rs445925	APOE	O75347	TBCA	NA	serum metabolite measurement	NA	0.118304	decrease	2e-25	-
	rs445925	APOE	O75347	TBCA	NA	serum metabolite measurement	NA	0.119924	decrease	3e-28	-
	rs445925	APOE	O75347	TBCA	NA	serum metabolite measurement	NA	0.125289	decrease	9e-23	-
	rs445925	APOE	O75347	TBCA	NA	serum metabolite measurement	NA	0.127388	decrease	7e-18	-
	rs445925	APOE	O75347	TBCA	NA	serum metabolite measurement	NA	0.129292	decrease	2e-18	-
	rs445925	APOE	O75347	TBCA	NA	serum metabolite measurement	NA	0.0669039	decrease	2e-11	-
	rs445925	APOE	O75347	TBCA	NA	serum metabolite measurement	NA	0.111747	decrease	9e-25	-
	rs445925	APOE	O75347	TBCA	A	low density lipoprotein cholesterol measurement	NA	0.051	decrease	9e-29	-
	rs445925	APOE	O75347	TBCA	NA	serum metabolite measurement	NA	0.119709	decrease	5e-44	-
	rs445925	APOE	O75347	TBCA	NA	serum metabolite measurement	NA	0.136369	decrease	3e-20	-
	rs445925	APOE	O75347	TBCA	NA	serum metabolite measurement	NA	0.131333	decrease	5e-19	-
	rs445925	APOE	O75347	TBCA	NA	serum metabolite measurement	NA	0.13412	decrease	1e-19	-
	rs445925	APOE	O75347	TBCA	NA	serum metabolite measurement	NA	0.130175	decrease	1e-18	-
	rs445925	APOE	O75347	TBCA	NA	serum metabolite measurement	NA	0.125944	decrease	6e-40	-
	rs445925	APOE	O75347	TBCA	A	total cholesterol measurement	NA	0.23	decrease	4e-26	-
	rs445925	APOE	O75347	TBCA	T	lipoprotein-associated phospholipase a(2) measurement	NA	0.071	decrease	1e-56	-
	rs445925	APOE	O75347	TBCA	NA	serum metabolite measurement	NA	0.140228	decrease	2e-21	-
	rs445925	APOE	O75347	TBCA	NA	serum metabolite measurement	NA	0.126154	decrease	2e-21	-
	rs445925	APOE	O75347	TBCA	NA	serum metabolite measurement	NA	0.141735	decrease	6e-41	-
	rs445925	APOE	O75347	TBCA	NA	serum metabolite measurement	NA	0.127975	decrease	5e-18	-
	rs445925	APOE	O75347	TBCA	NA	serum metabolite measurement	NA	0.141713	decrease	8e-22	-
	rs445925	APOE	O75347	TBCA	NA	serum metabolite measurement	NA	0.1188	decrease	5e-19	-
	rs445925	APOE	O75347	TBCA	NA	serum metabolite measurement	NA	0.14473	decrease	8e-23	-
	rs445925	APOE	O75347	TBCA	NA	serum metabolite measurement	NA	0.148777	decrease	4e-30	-
	rs445925	APOE	O75347	TBCA	NA	serum metabolite measurement	NA	0.130184	decrease	1e-39	-
	rs445925	APOE	O75347	TBCA	NA	serum metabolite measurement	NA	0.142778	decrease	1e-28	-
	rs445925	APOE	O75347	TBCA	NA	serum metabolite measurement	NA	0.148544	decrease	8e-24	-
	rs445925	APOE	O75347	TBCA	NA	serum metabolite measurement	NA	0.0822394	decrease	6e-11	-
	rs445925	APOE	O75347	TBCA	A	low density lipoprotein cholesterol measurement	NA	0.568	decrease	4e-59	-
	rs445925	APOE	O75347	TBCA	G	cholesterol efflux capacity measurement	NA	0.1933	decrease	3e-10	-
	rs445925	APOE	O75347	TBCA	NA	serum metabolite measurement	NA	0.146979	decrease	2e-23	-
	rs445925	APOE	O75347	TBCA	A	low density lipoprotein cholesterol measurement	NA	0.523	decrease	1e-129	-
	rs445925	APOE	O75347	TBCA	NA	serum metabolite measurement	NA	0.122032	decrease	1e-21	-
	rs445925	APOE	O75347	TBCA	G	cholesterol efflux capacity measurement	NA	0.2155	decrease	1e-12	-
	rs445925	APOE	O75347	TBCA	A	atherosclerosis	NA	0.0156	decrease	2e-08	-
	rs445925	APOE	O75347	TBCA	NA	serum metabolite measurement	NA	0.146812	decrease	3e-24	-
	rs445925	APOE	O75347	TBCA	NA	serum metabolite measurement	NA	0.116676	decrease	4e-15	-
	rs445925	APOE	O75347	TBCA	NA	serum metabolite measurement	NA	0.143366	decrease	3e-22	-
	rs445925	APOE	O75347	TBCA	G	lipoprotein measurement	NA	0.149	increase	2e-14	-
	rs445925	APOE	O75347	TBCA	A	LDL cholesterol change measurement	NA	0.22	decrease	1e-13	-
	rs445925	APOE	O75347	TBCA	NA	serum metabolite measurement	NA	0.0583385	decrease	2e-13	-
	rs445925	APOE	O75347	TBCA	NA	serum metabolite measurement	NA	0.120513	decrease	1e-24	-
	rs445925	APOE	O75347	TBCA	NA	serum metabolite measurement	NA	0.132634	decrease	2e-39	-
	rs445925	APOE	O75347	TBCA	A	red blood cell distribution width	NA	0.0631036	increase	5e-25	-
	rs445925	APOE	O75347	TBCA	NA	serum metabolite measurement	NA	0.122584	decrease	9e-17	-
	rs445925	APOE	O75347	TBCA	NA	coronary artery calcification	NA	NA	NA	6e-42	-
	rs445925	APOE	O75347	TBCA	G	lipoprotein measurement	NA	0.229	decrease	4e-11	-
	rs445925	APOE	O75347	TBCA	NA	serum metabolite measurement	NA	0.125215	decrease	9e-20	-
	rs4252129	PLG	P00747_2	PLG	T	blood protein measurement	NA	1.01	decrease	1e-25	-
	rs4252129	PLG	P00747_2	PLG	T	blood protein measurement	NA	0.73	decrease	1e-13	-
	rs4252129	PLG	P00747_2	PLG	T	plasma plasminogen measurement	NA	0.159	decrease	2e-26	-
	rs3820897	COLEC11	P05186	ALPL	C	blood protein measurement	NA	0.48	decrease	3e-49	-
	rs3820897	COLEC11	P05186	ALPL	NA	total cholesterol measurement	NA	0.0166	decrease	6e-12	-
	rs3820897	COLEC11	P05186	ALPL	C	blood protein measurement	NA	0.81	decrease	3e-158	-
	rs3820897	COLEC11	P05186	ALPL	T	triglyceride measurement	NA	0.0197325	decrease	4e-14	-
	rs3820897	COLEC11	P05186	ALPL	C	blood protein measurement	NA	0.85667	decrease	4e-188	-
	rs3820897	COLEC11	P05186	ALPL	T	low density lipoprotein cholesterol measurement	NA	0.0189654	increase	2e-14	-
	rs3820897	COLEC11	P05186	ALPL	C	blood protein measurement	NA	0.42	increase	2e-38	-
	rs3820897	COLEC11	P05186	ALPL	C	blood protein measurement	NA	0.28	decrease	8e-17	-
	rs3820897	COLEC11	P05186	ALPL	C	blood protein measurement	NA	0.580643	decrease	7e-79	-
	rs3768844	KYNU	Q16719	KYNU	NA	protein measurement	NA	NA	NA	5e-41	-
	rs3768844	KYNU	Q16719	KYNU	A	blood protein measurement	NA	0.568784	increase	7e-83	-
	rs241771	-	Q8IW41_1	MAPKAPK5	T	osteoprotegerin measurement	NA	0.15	decrease	3e-11	-
	rs2307246	PLA2G2A	P14555	PLA2G2A	A	blood protein measurement	NA	0.99	increase	0	-
	rs2307246	PLA2G2A	P14555	PLA2G2A	T	phospholipase A2, membrane associated measurement	NA	2.27	increase	0	-
	rs16923189	PDCD1LG2	Q9BQ51	PDCD1LG2	A	blood protein measurement	NA	0.457572	decrease	3e-70	-
	rs16923189	PDCD1LG2	Q9BQ51	PDCD1LG2	G	programmed cell death 1 ligand 2 measurement	NA	0.5243	increase	2e-26	-
	rs16923189	PDCD1LG2	Q9BQ51	PDCD1LG2	G	blood protein measurement	NA	0.39	increase	8e-51	-
	rs16860974	HRG	P45985	MAP2K4	NA	protein measurement	NA	NA	NA	4e-40	-
	rs1617208	CCL23	P55773	CCL23	NA	blood protein measurement	NA	0.5071	decrease	6e-29	-
	rs1354034	ARHGEF3	Q9Y2T7	YBX2	T	inosine-5-monophosphate dehydrogenase 1 measurement	NA	0.3282	decrease	5e-13	-
	rs1354034	ARHGEF3	Q9Y2T7	YBX2	C	mean platelet volume	NA	0.19	decrease	9e-34	-
	rs1354034	ARHGEF3	Q9Y2T7	YBX2	T	platelet count	NA	5.87	decrease	2e-13	-
	rs1354034	ARHGEF3	Q9Y2T7	YBX2	C	platelet count	NA	11.44	increase	9e-13	-
	rs1354034	ARHGEF3	Q9Y2T7	YBX2	T	mean platelet volume	NA	0.1345	decrease	9e-13	-
	rs1354034	ARHGEF3	Q9Y2T7	YBX2	NA	platelet count	NA	2.6	increase	4e-09	-
	rs1354034	ARHGEF3	Q9Y2T7	YBX2	T	mean platelet volume	NA	0.1123	decrease	4e-12	-
	rs1354034	ARHGEF3	Q9Y2T7	YBX2	NA	platelet count	NA	0.0437015	increase	9e-40	-
	rs1354034	ARHGEF3	Q9Y2T7	YBX2	NA	platelet count	NA	0.1061	increase	0	-
	rs1354034	ARHGEF3	Q9Y2T7	YBX2	C	reticulocyte measurement	NA	0.017266	decrease	3e-14	-
	rs1354034	ARHGEF3	Q9Y2T7	YBX2	T	platelet count	NA	0.10491	decrease	9e-15	-
	rs1354034	ARHGEF3	Q9Y2T7	YBX2	C	mean platelet volume	NA	0.234993	decrease	0	-
	rs1354034	ARHGEF3	Q9Y2T7	YBX2	C	reticulocyte measurement	NA	0.0225123	decrease	5e-23	-
	rs1354034	ARHGEF3	Q9Y2T7	YBX2	NA	mean platelet volume	NA	0.033	decrease	1e-14	-
	rs1354034	ARHGEF3	Q9Y2T7	YBX2	T	platelet count	NA	0.136096	decrease	1e-18	-
	rs1354034	ARHGEF3	Q9Y2T7	YBX2	T	dynein light chain roadblock-type 1 measurement	NA	0.2938	decrease	6e-11	-
	rs1354034	ARHGEF3	Q9Y2T7	YBX2	NA	calcium measurement	NA	0.016	decrease	7e-13	-
	rs1354034	ARHGEF3	Q9Y2T7	YBX2	NA	platelet count	NA	5.31481	increase	2e-23	-
	rs1354034	ARHGEF3	Q9Y2T7	YBX2	T	methionine aminopeptidase 2 measurement	NA	0.2766	decrease	1e-09	-
	rs1354034	ARHGEF3	Q9Y2T7	YBX2	T	mean platelet volume	NA	0.1546	increase	2e-13	-
	rs1354034	ARHGEF3	Q9Y2T7	YBX2	NA	lymphocyte count	NA	0.0162	increase	2e-14	-
	rs1354034	ARHGEF3	Q9Y2T7	YBX2	C	platelet count	NA	6.848	increase	3e-54	-
	rs1354034	ARHGEF3	Q9Y2T7	YBX2	C	mean platelet volume	NA	0.228305	decrease	0	-
	rs1354034	ARHGEF3	Q9Y2T7	YBX2	T	platelet count	NA	0.046767	decrease	2e-36	-
	rs1354034	ARHGEF3	Q9Y2T7	YBX2	T	mean platelet volume	NA	0.155809	increase	1e-21	-
	rs1354034	ARHGEF3	Q9Y2T7	YBX2	T	mean platelet volume	NA	0.225821	increase	9e-49	-
	rs1354034	ARHGEF3	Q9Y2T7	YBX2	NA	platelet count	NA	0.04552	increase	5e-27	-
	rs1354034	ARHGEF3	Q9Y2T7	YBX2	T	platelet count	NA	10.4352	decrease	1e-19	-
	rs1354034	ARHGEF3	Q9Y2T7	YBX2	T	mean platelet volume	NA	0.023	increase	3e-69	-
	rs1354034	ARHGEF3	Q9Y2T7	YBX2	C	platelet crit	NA	0.0240079	increase	2e-25	-
	rs1354034	ARHGEF3	Q9Y2T7	YBX2	C	platelet count	NA	0.129181	increase	0	-
	rs1354034	ARHGEF3	Q9Y2T7	YBX2	C	reticulocyte count	NA	0.0227842	decrease	4e-10	-
	rs1354034	ARHGEF3	Q9Y2T7	YBX2	C	lymphocyte count	NA	NA	NA	2e-31	-
	rs1354034	ARHGEF3	Q9Y2T7	YBX2	T	protein measurement	NA	0.0502	increase	2e-08	-
	rs1354034	ARHGEF3	Q9Y2T7	YBX2	C	reticulocyte count	NA	0.0224065	decrease	8e-23	-
	rs1354034	ARHGEF3	Q9Y2T7	YBX2	C	lymphocyte count	NA	0.0216729	increase	6e-22	-
	rs1354034	ARHGEF3	Q9Y2T7	YBX2	C	reticulocyte count	NA	0.0228678	decrease	4e-10	-
	rs1354034	ARHGEF3	Q9Y2T7	YBX2	C	reticulocyte count	NA	0.0176263	decrease	8e-15	-
	rs1354034	ARHGEF3	Q9Y2T7	YBX2	C	platelet count	NA	0.137851	increase	9e-301	-
	rs1354034	ARHGEF3	Q9Y2T7	YBX2	T	platelet count	NA	0.0973	increase	8e-24	-
	rs1354034	ARHGEF3	Q9Y2T7	YBX2	T	platelet count	NA	0.0574	increase	1e-10	-
	rs1354034	ARHGEF3	Q9Y2T7	YBX2	C	platelet crit	NA	0.0354242	increase	2e-21	-
	rs1354034	ARHGEF3	Q9Y2T7	YBX2	C	lymphocyte percentage of leukocytes	NA	0.0154711	increase	7e-12	-
	rs1354034	ARHGEF3	Q9Y2T7	YBX2	T	platelet count	NA	7.97	increase	6e-24	-
	rs1354034	ARHGEF3	Q9Y2T7	YBX2	C	lymphocyte count	NA	0.025544	increase	3e-12	-
	rs1354034	ARHGEF3	Q9Y2T7	YBX2	T	platelet count	NA	9.443	decrease	4e-09	-
	rs1354034	ARHGEF3	Q9Y2T7	YBX2	C	lymphocyte count	NA	0.022666	increase	6e-32	-
	rs1354034	ARHGEF3	Q9Y2T7	YBX2	NA	platelet count	NA	NA	NA	3e-13	-
	rs1354034	ARHGEF3	Q9NP97	DYNLRB1	T	inosine-5-monophosphate dehydrogenase 1 measurement	NA	0.3282	decrease	5e-13	-
	rs1354034	ARHGEF3	Q9NP97	DYNLRB1	C	mean platelet volume	NA	0.19	decrease	9e-34	-
	rs1354034	ARHGEF3	Q9NP97	DYNLRB1	T	platelet count	NA	5.87	decrease	2e-13	-
	rs1354034	ARHGEF3	Q9NP97	DYNLRB1	C	platelet count	NA	11.44	increase	9e-13	-
	rs1354034	ARHGEF3	Q9NP97	DYNLRB1	T	mean platelet volume	NA	0.1345	decrease	9e-13	-
	rs1354034	ARHGEF3	Q9NP97	DYNLRB1	NA	platelet count	NA	2.6	increase	4e-09	-
	rs1354034	ARHGEF3	Q9NP97	DYNLRB1	T	mean platelet volume	NA	0.1123	decrease	4e-12	-
	rs1354034	ARHGEF3	Q9NP97	DYNLRB1	NA	platelet count	NA	0.0437015	increase	9e-40	-
	rs1354034	ARHGEF3	Q9NP97	DYNLRB1	NA	platelet count	NA	0.1061	increase	0	-
	rs1354034	ARHGEF3	Q9NP97	DYNLRB1	C	reticulocyte measurement	NA	0.017266	decrease	3e-14	-
	rs1354034	ARHGEF3	Q9NP97	DYNLRB1	T	platelet count	NA	0.10491	decrease	9e-15	-
	rs1354034	ARHGEF3	Q9NP97	DYNLRB1	C	mean platelet volume	NA	0.234993	decrease	0	-
	rs1354034	ARHGEF3	Q9NP97	DYNLRB1	C	reticulocyte measurement	NA	0.0225123	decrease	5e-23	-
	rs1354034	ARHGEF3	Q9NP97	DYNLRB1	NA	mean platelet volume	NA	0.033	decrease	1e-14	-
	rs1354034	ARHGEF3	Q9NP97	DYNLRB1	T	platelet count	NA	0.136096	decrease	1e-18	-
	rs1354034	ARHGEF3	Q9NP97	DYNLRB1	T	dynein light chain roadblock-type 1 measurement	NA	0.2938	decrease	6e-11	-
	rs1354034	ARHGEF3	Q9NP97	DYNLRB1	NA	calcium measurement	NA	0.016	decrease	7e-13	-
	rs1354034	ARHGEF3	Q9NP97	DYNLRB1	NA	platelet count	NA	5.31481	increase	2e-23	-
	rs1354034	ARHGEF3	Q9NP97	DYNLRB1	T	methionine aminopeptidase 2 measurement	NA	0.2766	decrease	1e-09	-
	rs1354034	ARHGEF3	Q9NP97	DYNLRB1	T	mean platelet volume	NA	0.1546	increase	2e-13	-
	rs1354034	ARHGEF3	Q9NP97	DYNLRB1	NA	lymphocyte count	NA	0.0162	increase	2e-14	-
	rs1354034	ARHGEF3	Q9NP97	DYNLRB1	C	platelet count	NA	6.848	increase	3e-54	-
	rs1354034	ARHGEF3	Q9NP97	DYNLRB1	C	mean platelet volume	NA	0.228305	decrease	0	-
	rs1354034	ARHGEF3	Q9NP97	DYNLRB1	T	platelet count	NA	0.046767	decrease	2e-36	-
	rs1354034	ARHGEF3	Q9NP97	DYNLRB1	T	mean platelet volume	NA	0.155809	increase	1e-21	-
	rs1354034	ARHGEF3	Q9NP97	DYNLRB1	T	mean platelet volume	NA	0.225821	increase	9e-49	-
	rs1354034	ARHGEF3	Q9NP97	DYNLRB1	NA	platelet count	NA	0.04552	increase	5e-27	-
	rs1354034	ARHGEF3	Q9NP97	DYNLRB1	T	platelet count	NA	10.4352	decrease	1e-19	-
	rs1354034	ARHGEF3	Q9NP97	DYNLRB1	T	mean platelet volume	NA	0.023	increase	3e-69	-
	rs1354034	ARHGEF3	Q9NP97	DYNLRB1	C	platelet crit	NA	0.0240079	increase	2e-25	-
	rs1354034	ARHGEF3	Q9NP97	DYNLRB1	C	platelet count	NA	0.129181	increase	0	-
	rs1354034	ARHGEF3	Q9NP97	DYNLRB1	C	reticulocyte count	NA	0.0227842	decrease	4e-10	-
	rs1354034	ARHGEF3	Q9NP97	DYNLRB1	C	lymphocyte count	NA	NA	NA	2e-31	-
	rs1354034	ARHGEF3	Q9NP97	DYNLRB1	T	protein measurement	NA	0.0502	increase	2e-08	-
	rs1354034	ARHGEF3	Q9NP97	DYNLRB1	C	reticulocyte count	NA	0.0224065	decrease	8e-23	-
	rs1354034	ARHGEF3	Q9NP97	DYNLRB1	C	lymphocyte count	NA	0.0216729	increase	6e-22	-
	rs1354034	ARHGEF3	Q9NP97	DYNLRB1	C	reticulocyte count	NA	0.0228678	decrease	4e-10	-
	rs1354034	ARHGEF3	Q9NP97	DYNLRB1	C	reticulocyte count	NA	0.0176263	decrease	8e-15	-
	rs1354034	ARHGEF3	Q9NP97	DYNLRB1	C	platelet count	NA	0.137851	increase	9e-301	-
	rs1354034	ARHGEF3	Q9NP97	DYNLRB1	T	platelet count	NA	0.0973	increase	8e-24	-
	rs1354034	ARHGEF3	Q9NP97	DYNLRB1	T	platelet count	NA	0.0574	increase	1e-10	-
	rs1354034	ARHGEF3	Q9NP97	DYNLRB1	C	platelet crit	NA	0.0354242	increase	2e-21	-
	rs1354034	ARHGEF3	Q9NP97	DYNLRB1	C	lymphocyte percentage of leukocytes	NA	0.0154711	increase	7e-12	-
	rs1354034	ARHGEF3	Q9NP97	DYNLRB1	T	platelet count	NA	7.97	increase	6e-24	-
	rs1354034	ARHGEF3	Q9NP97	DYNLRB1	C	lymphocyte count	NA	0.025544	increase	3e-12	-
	rs1354034	ARHGEF3	Q9NP97	DYNLRB1	T	platelet count	NA	9.443	decrease	4e-09	-
	rs1354034	ARHGEF3	Q9NP97	DYNLRB1	C	lymphocyte count	NA	0.022666	increase	6e-32	-
	rs1354034	ARHGEF3	Q9NP97	DYNLRB1	NA	platelet count	NA	NA	NA	3e-13	-
	rs13469	TNFAIP1	Q8IW41_1	MAPKAPK5	C	bone density	NA	0.03	increase	1e-08	-
	rs13469	TNFAIP1	Q8IW41_1	MAPKAPK5	T	blood protein measurement	NA	0.26	increase	3e-26	-
	rs12075	ACKR1	Q16627	CCL14	A	monocyte percentage of leukocytes	NA	0.0165695	increase	1e-13	-
	rs12075	ACKR1	Q16627	CCL14	NA	basophil count	NA	0.0143	increase	3e-13	-
	rs12075	ACKR1	Q16627	CCL14	A	lymphocyte percentage of leukocytes	NA	0.0186321	decrease	1e-16	-
	rs12075	ACKR1	Q16627	CCL14	A	leukocyte count	NA	0.0227991	increase	4e-24	-
	rs12075	ACKR1	Q16627	CCL14	A	basophil count	NA	0.0346934	increase	9e-23	-
	rs12075	ACKR1	Q16627	CCL14	A	basophil count	NA	0.027771	increase	6e-41	-
	rs12075	ACKR1	Q16627	CCL14	A	basophil percentage of leukocytes	NA	0.0282695	increase	7e-16	-
	rs12075	ACKR1	Q16627	CCL14	NA	leukocyte count	NA	0.0316094	decrease	1e-28	-
	rs12075	ACKR1	Q16627	CCL14	G	CCL2 measurement	NA	0.2185	decrease	1e-44	-
	rs12075	ACKR1	Q16627	CCL14	A	monocyte count	NA	0.027028	increase	2e-46	-
	rs12075	ACKR1	Q16627	CCL14	A	basophil percentage of granulocytes	NA	0.0260905	increase	2e-13	-
	rs12075	ACKR1	Q16627	CCL14	A	blood protein measurement	NA	0.23	increase	9e-20	-
	rs12075	ACKR1	Q16627	CCL14	A	basophil count	NA	NA	NA	1e-39	-
	rs12075	ACKR1	Q16627	CCL14	A	myeloid white cell count	NA	0.0219966	increase	1e-09	-
	rs12075	ACKR1	Q16627	CCL14	G	blood protein measurement	NA	0.6196	decrease	7e-42	-
	rs12075	ACKR1	Q16627	CCL14	NA	monocyte count	NA	0.0214	increase	6e-22	-
	rs12075	ACKR1	Q16627	CCL14	A	blood protein measurement	NA	0.29	increase	3e-30	-
	rs12075	ACKR1	Q16627	CCL14	A	neutrophil count	NA	0.023302	increase	4e-25	-
	rs12075	ACKR1	Q16627	CCL14	G	eotaxin measurement	NA	0.1671	decrease	1e-26	-
	rs12075	ACKR1	Q16627	CCL14	G	growth-regulated alpha protein measurement	NA	0.3751	decrease	1e-55	-
	rs12075	ACKR1	Q16627	CCL14	A	CCL2 measurement	NA	0.1166	increase	1e-134	-
	rs12075	ACKR1	Q16627	CCL14	A	basophil count	NA	0.0306831	increase	1e-42	-
	rs12075	ACKR1	Q16627	CCL14	G	monocyte count	NA	0.0308262	increase	5e-43	-
	rs12075	ACKR1	Q16627	CCL14	A	CCL2 measurement	NA	NA	NA	1e-21	-
	rs12075	ACKR1	Q16627	CCL14	G	leukocyte count	NA	1.27	increase	5e-24	-
	rs12075	ACKR1	Q16627	CCL14	A	basophil percentage of leukocytes	NA	0.0230839	increase	2e-24	-
	rs12075	ACKR1	Q16627	CCL14	A	CCL2 measurement	NA	0.0779	increase	2e-22	-
	rs12075	ACKR1	Q16627	CCL14	G	CCL2 measurement	NA	0.125	increase	2e-24	-
	rs12075	ACKR1	Q16627	CCL14	A	CCL2 measurement	NA	NA	NA	4e-51	-
	rs12075	ACKR1	Q16627	CCL14	A	CCL2 measurement	NA	0.1	increase	1e-21	-
	rs12075	ACKR1	Q16627	CCL14	A	monocyte count	NA	0.0334392	increase	2e-20	-
	rs12073436	C1QC	P02747	C1QC	T	blood protein measurement	NA	0.49	increase	3e-29	-
	rs11582663	FCRL4	Q96PJ5	FCRL4	T	blood protein measurement	NA	1.13	decrease	2.96439387504748e-322	-
	rs11080369	CCL16	O60676	CST8	NA	protein measurement	NA	0.79	decrease	2e-30	-
	rs11080369	CCL16	O60676	CST8	NA	C-C motif chemokine 16 measurement	NA	NA	NA	1e-92	-
	rs11080369	CCL16	O60676	CST8	NA	blood protein measurement	NA	1.121	decrease	8e-68	-
	rs10801553	CFH	Q92876	KLK6	C	blood protein measurement	NA	0.87	increase	0	-
	rs1042445	HRG	P45985	MAP2K4	T	blood protein measurement	NA	0.68	decrease	1e-131	-
	rs1042445	HRG	P45985	MAP2K4	T	blood protein measurement	NA	0.53	decrease	3e-76	-
	rs1042445	HRG	P45985	MAP2K4	NA	protein measurement	NA	NA	NA	7e-36	-
	rs1042445	HRG	P45985	MAP2K4	T	CD27 antigen measurement	NA	0.556	decrease	2e-28	-
	rs1042445	HRG	P45985	MAP2K4	T	blood protein measurement	NA	1.1	increase	0	-
	rs1042445	HRG	P45985	MAP2K4	T	estrogen receptor measurement	NA	0.4376	decrease	6e-18	-
	rs1042445	HRG	P45985	MAP2K4	T	dual specificity mitogen-activated protein kinase kinase 4 measurement	NA	0.8791	decrease	8e-78	-

[truncated: 13 more sheets: Table S10 - SNP Heritability, Table S11 - eQTL colocalisation, Table S12 - eQTL MR, Table S13 - BayesR+ EWAS, Table S14 - Sensitivity EWAS, Table S15 - DNAm heritability, Table S16 - Combined Herit., Table S17 - mQTL Analysis, Table S18 - mQTL look-up, Table S19 - mQTL colocalisation, Table S20 - mQTL MR, Table S21 - AD MR Studies, Table S22 - AD Traits coloc.]
